# Supplementary material for: Research on the development of Chaozhou woodcarving from the perspectives of grounded theory and biomechanics
Source: PLoS One. 2026 Feb 18;21(2):e0341450. doi: 10.1371/journal.pone.0341450 (PMC12915953; doi:10.1371/journal.pone.0341450)
Supplement: S1 File — (XLSX) [file pone.0341450.s001.xlsx]

## Sheet: Sheet1
Clean text
sofa
brief
Desk lamp or fragrance
door
Sofa engrave with special patterns
Comb carved with phoenix pattern
Unique coffee table
furniture
mirror
The lines of the bracelet are smooth, and it is best to have a strong sense of design and novelty.
Tables, chairs, etc
good-looking
simple
chair
Practical aesthetics
Sofa chair
wardrobe
Sofa artware
The recliner is both practical and beautiful, or a dresser, but it's a bit scary not to use a bronze mirror.
Woodcarving pet house is a small house with Chaozhou woodcarving style for pets. The doors and walls are carved with lovely animal patterns, such as cat paws and dog bones, so that pets can also enjoy the artistic atmosphere.
Chaozhou woodcarving porch cabinet doors and drawers show traditional Chinese patterns with Chaozhou woodcarving, such as Songhe Yannian, and you can feel the rich cultural atmosphere as soon as you enter the door.
The suspender of Chaozhou woodcarving lamp is made of Chaozhou woodcarving and carved with smooth lines such as vines to enhance the overall aesthetic feeling of the lamp.
The border of Chaozhou woodcarving chessboard is decorated with Chaozhou woodcarving and carved with patterns related to chess culture, such as the combination of chessboard plaid and chess piece shape, which is more ceremonial when playing chess.
Chaozhou woodcarving pet food pot rack The pet food pot rack is carved with pet favorite patterns such as bone shapes and small animal footprints by Chaozhou woodcarving technology, which makes pet dining more stylish.
Chaozhou woodcarving tea tray The surface of the tea tray is carved with elements related to tea, such as landscapes, tea trees, etc. The edge is decorated with exquisite grass-rolling patterns, and the tea set can be placed in the middle depression to feel the unique charm of Chaozhou woodcarving when drinking tea.
Chaozhou woodcarving screen shows the myths and legends of flowers, birds, fish and insects with the fine carving technology of Chaozhou woodcarving, and makes it into a foldable or fixed screen to be placed in the living room as a partition, which is both beautiful and rich in cultural heritage.
The frame around the clock face of Chaozhou woodcarving clock is decorated with Chaozhou woodcarving and engraved with the zodiac pattern corresponding to twelve o'clock, which can not only tell the time, but also be a beautiful home decoration.
The edge of the woodcarving frame is carved with exquisite flower patterns such as peony and plum blossom by Chaozhou woodcarving, and the mirror embedded in the middle can be placed on the bedroom dresser or the living room wall as a decorative mirror.
Woodcarving TV background wall decorative strip The border of TV background wall is carved with Chaozhou woodcarving decorative strip with continuous patterns such as wavy fish scales to make the background wall more layered.
Chaozhou woodcarving chair armrest uses Chaozhou woodcarving to carve simple lines or geometric patterns, such as diamond plaid, to make the chair more artistic and unique.
Woodcarving stationery storage box is a box for storing stationery. Chaozhou woodcarving is carved with patterns such as pen, ink, paper and inkstone, which are placed on the study desk to facilitate the arrangement of stationery.
Wood carving dining table, dining chair legs The legs of dining table and dining chair are carved with Chaozhou wood carving technology with simple cylindrical carving or animal claw carving such as Tiger Claw shape to make the furniture more personalized.
Chaozhou woodcarving wind chimes The bell body and ornaments of wind chimes are made of Chaozhou woodcarving, carved with bell shapes and some small flower patterns. The breeze blows and makes a crisp sound, which has both auditory and visual enjoyment.
The vase body of woodcarving vase is carved out of Chaozhou woodcarving with three-dimensional flower patterns, such as roses and lilies, which can be inserted with dried flowers or used as simple ornaments.
The partition and frame of the wood carving shoe rack are made by Chaozhou wood carving technology and carved with simple geometric patterns or elements related to the foot, such as footprints, and placed in the entrance.
Chaozhou woodcarving fan blade decoration The edge of the fan blade is decorated with Chaozhou woodcarving decorative strips and carved with simple wind patterns, so that the fan can also show unique visual effects when rotating.
The outer wall of the woodcarving flowerpot is carved with Chaozhou woodcarving plant patterns, such as lotus leaf and lotus flower, and the flowerpot and flowers are set against each other after planting flowers.
Chaozhou woodcarving trash can The barrel of the trash can is decorated with Chaozhou woodcarving and carved with simple environmental protection patterns or traditional Chinese patterns such as bamboo, so that the trash can also become a part of home decoration.
Woodcarving knocker integrates the characteristic elements of Chaozhou woodcarving into the design of knocker, such as carving the image of lion head, which is dignified and beautifully installed on the gate to show the solemnity of the house.
The wood carving aromatherapy box body is carved with hollowed-out patterns, such as lotus pattern Wan Ziwen, etc. The aromatherapy fragrance is placed inside and emitted through the pores of the wood carving to add elegance to the home.
Wood carving decorative lamp holder is made of Chaozhou wood carving with auspicious patterns such as ruyi moire and other lampshades with simple Chinese-style cloth lighting to create a warm and elegant atmosphere through the texture of wood carving.
Chaozhou woodcarving wine rack Every edge of the wine rack is decorated with Chaozhou woodcarving, carved with wine glasses and other patterns related to wine culture for placing wine with a unique style.
Chaozhou woodcarving remote control storage box The storage box is made of Chaozhou woodcarving and engraved with some patterns that combine science and technology with tradition, such as the fusion of electric ripple and wishful pattern, for placing small objects such as remote control.
Handle of Woodcarving Bathroom Cabinet The handle of Bathroom Cabinet is carved with Chaozhou woodcarving with non-slip texture and simple water pattern, so that the bathroom can also be integrated with Chaozhou woodcarving elements.
Woodcarving lamp lampshade The lampshade is carved with flowers, animals and other patterns in the form of Chaozhou woodcarving, and the light projects a beautiful light shadow effect through the lampshade.
Woodcarving curtain hooks Curtain hooks are made of Chaozhou woodcarving, which can be fish-shaped and ruyi-shaped, etc. Hanging on the curtain rod adds a delicacy to the curtain.
The main structure of Chaozhou woodcarving clothes hanger is made of solid wood, and the hook part at the top is carved into a dragon shape or a phoenix shape by Chaozhou woodcarving technology, which means auspicious hanging in the bedroom or porch, which is both practical and decorative.
Woodcarving speaker shell The shell of the speaker is made of Chaozhou woodcarving technology and engraved with music notation or sound-related patterns such as voiceprint, etc. While enjoying music, enjoy woodcarving art.
Chaozhou Woodcarving Balcony Balcony Balcony Balcony Balcony Balcony is decorated with Chaozhou Woodcarving and carved with flower and bird patterns, such as magpies climbing plums, making the balcony a beautiful landscape in the home.
The center decoration of the woodcarving dining table is a round or square decoration made of Chaozhou woodcarving, which is carved with rich fruits and flowers and placed in the center of the dining table to become the visual focus of dining.
Woodcarving floor lamp post The lamp post of the floor lamp is carved with Chaozhou woodcarving, with patterns that change gradually from top to bottom, such as the transition from clouds to flowers, adding warmth and artistic sense to the corner of the home.
Woodcarving bathroom mirror frame The frame of the bathroom mirror is carved with Chaozhou woodcarving with waterproof texture and some simple patterns, such as water drop patterns, which make the bathroom mirror more distinctive.
Chaozhou woodcarving jewelry box body is carved with delicate character story scenes, such as the West Chamber, etc. There are multiple compartments inside for storing jewelry, which is a beautiful and practical home decoration.
Woodcarving wardrobe handle The small pattern of Chaozhou woodcarving, such as the word "Fu" and "Shou Tao", is made into the handle of the wardrobe, which adds exquisiteness and simplicity to the traditional wardrobe.
Chaozhou woodcarving desk paperweight paperweight is made of Chaozhou woodcarving and engraved with inspirational words or traditional auspicious symbols such as eight diagrams, which is both practical and cultural.
The base and pillar of Chaozhou woodcarving candlestick are made of Chaozhou woodcarving and carved with flame shapes or auspicious patterns, which add romance and solemnity to special occasions.
Woodcarving tissue box The outer shell of the tissue box is made of Chaozhou woodcarving, and there are some cute animal images, such as rabbits and squirrels, which bring a little interest to home life.
Chaozhou woodcarving mantel The frame of the mantel is carved with European and Chinese patterns by Chaozhou woodcarving technology, such as the combination of Roman columns and Chinese moire, which becomes a unique decorative focus in the living room.
The pillars and beams of the wood carving flower stand are carved with vines by Chaozhou wood carving technology. When potted flowers are placed, it seems that flowers and wood carving are integrated.
Chaozhou woodcarving bed headboard Headboard creates a unique atmosphere for the bedroom with Chaozhou woodcarving showing large-scale landscape scrolls or auspicious patterns such as Baizi pictures.
Chaozhou woodcarving guardrail for children's beds The guardrail for children's beds is made of Chaozhou woodcarving and carved with cartoon images or fairy tale scenes such as Snow White to add childlike interest to children's rooms.
Woodcarving clock pendulum The pendulum of the wall clock is carved into a pendulum shape by Chaozhou woodcarving or some dynamic patterns such as birds to make the wall clock more ornamental.
Chaozhou woodcarving mahjong table The edge of the table and the legs of the mahjong table are decorated with Chaozhou woodcarving and carved with mahjong elements, such as dice mahjong cards, which add features to the entertainment space.
Chaozhou woodcarving sofa armrest pad The surface of the sofa armrest pad is made of some simple relief patterns such as round flowers by Chaozhou woodcarving technology to increase the aesthetics of the sofa.
Chaozhou woodcarving decorative board for the back of the dining chair is inlaid with a Chaozhou woodcarving decorative board engraved with family harmony patterns, such as happy family words and character scenes to reflect the family atmosphere.
Woodcarving stair handrail stair handrail adopts Chaozhou woodcarving elements, and continuous patterns, such as wishful patterns, are carved on the columns and rails of the handrail to make the stairs more artistic.
Woodcarving kitchen tool holder The tool holder is made of Chaozhou woodcarving and engraved with kitchen-related patterns, such as vegetable cutlery, and placed on the kitchen countertop for convenient storage of tools.
Decorative board of Chaozhou woodcarving bookshelf A decorative board of Chaozhou woodcarving is inlaid on the side or back of the bookshelf, and the scenes or poems and calligraphy of literati are carved to enhance the cultural style of the study.
Wood carving into a door, complete tools, sharp knives, soft wood, easy to cut, but low density, a little uneven.
There are so many things, and the customer service is also very enthusiastic.
It won't be too difficult to do it for the first time. It will take about three days to get it all done from the beginning of drawing. The wood is lighter and softer, and novices can be friendly and have a bold try.
Be bold, cautious and patient. You can learn with the video, right?
It feels good to immerse yourself in cutting wood. What should I do next time?
Complete tools and send some simple drawings, which are friendly to novices.
It's fun and easy to use. I like it.
I was still a little nervous after I got the delivery soon, and I was afraid that the carving would be bad. As a result, it took me one night to carve the finished product carved by this kitten for the first time, and I was very satisfied.
It's easier to cut the wood a little. The knife is very sharp. When carving, you almost stabbed your hand. Be careful. It's very nice.
It's fun. It's fun to finish a simple work in half a day. Stay away from the mobile phone. In addition, you must read the customer service tutorial and you will be able to get started after reading it.
Applicable age: 6: 12 It's easy to sort out. The baby features are especially fun. I can't stop. The two babies have a special sense of accomplishment after playing for several hours.
Tools are easy to use with wooden blocks and easy for children to operate.
It's so fun to get the tools and sit with the kids for a long time.
It's not easy, but it's not that difficult. There are several tools that are too easy to use.
It's very good, the tools are complete, and the drawings are given away. The wood is very light and suitable for novices.
Baby features baby is very good, cheap and recommended to buy.
The tools are very good, and the boss is very thoughtful. There are drawings and teaching videos to remind you to take your time and don't pay attention to protection.
The first time I tried woodcarving, I liked it very much.
The first challenge carrot is super simple. Take a look at my work.
Suitable for beginners, it is necessary to be patient and not impatient to protect your fingers.
That's nice. It's quite complete relative to the price.
Ha ha ha ha into the pit's first work.
Good. Kids like it.
Good. It was a little ugly the first time.
I have used all the things I bought, and I will buy back five-star reviews after the quality is good.
The first finished product of beginners' training was originally intended to be made into apples, but it turned into persimmons, so it's ok to continue practicing.
I got started quickly. Bashamu is still too soft, and the carving details are completely bad. I'm going to start hard.
Good tool quality, good tutorial, everyone must pay attention to safety.
I'm so excited to challenge Keji's works, which are abstract.
Beginners are still quite simple.
Everything is complete
Very complete, looking forward to the first woodcarving
Bashamu is really soft, gloves suitable for beginners are also very strong, and the tools are recommended in detail in the whole tutorial.
Wood is easy to cut, no pressure, rich tools, and I made the first wood carving of persimmon with the tutorial. I am very satisfied.
The knife is very sharp. The balsa wood is very suitable for beginners to carve. It is very convenient to get started. Then I want a piece of basswood from my friend. It will be harder than balsa wood, but the effect is much better. It is a good choice for you to upgrade basswood with balsa wood first in order.
Ha, ha, ha. I detained a pig for 2 hours and made it according to the picture given by the merchant. It is quite fulfilling. The fastest and best use of that big knife is to pay attention to safety.
The ease of finishing has a detailed tutorial explanation, which is relatively simple. You can get started quickly, mainly paying attention to the strength of using the knife.
Very playable.
The woodcarving knife was very quick, and the tools were all available. A box was full, and the introductory drawings were sent. The tutorial was very rich and the customer service was patient.
The wood is very good, which is very suitable for beginners to cut.
It's cheaper to be economical than to buy it by yourself.
I learned a strange handicraft with the tutorial, hahaha, for the leaders to see, hahaha.
The wood is soft and suitable for cutting wood carvings, and the price is also suitable. I like wood carvings.
Tools are rich, knives are really fast, we must take it slowly, and wood is also easy to cut. In terms of tutorials, we don't have to worry about the actual measurement, but it is still very rich and expands our thinking.
Praise the boss for giving me a raise. Oh, let me dry my work and I'll come back to review it later.
It's not the first time I've played sandalwood for a while before I came into contact with woodcarving. This material package is very simple, and the tutorial is also comprehensive. First, I made a desktop ornament to try the water.
Let's talk about it as a whole. The knife is very fast, the wood is very easy to cut, and the matching is very comprehensive. At first, the novice started to cut it smoothly. Later, I asked the customer service, and it was very smooth according to the video. The customer service was also very patient. The tutorial was very rich, and the overall feeling was good. I will review it after I finished …
The wood is very good, and the tools are also very easy to use. Novices can also make beautiful wood carvings with the tutorial. After this shopping is very satisfactory, they will buy back other materials. Miss Customer Service is also very patient.
It's a surprise to be full of piles.
Tools are used without waste, and I can cope with all kinds of situations and give gloves.
The tutorial is very comprehensive, customer service is patient, that is, when the tool is still used quickly, you should follow the precautions in the tutorial.
Very good is worth recommending.
It's good to have everything, a thoughtful reminder and a woodcarving drawing.
The first time I engaged in woodcarving, I used my own painting experience to get started with my own self-confidence. I carved a bird overnight and died of coloring, but cutting wood was very decompression. Interested friends might as well try it.
Bashamu is particularly soft. Cutting with a knife is only a little more resistant than cutting foam. Pinching it will leave marks, and there are small holes in the wood. The wood density is very low and super light, which is suitable for novices who don't know how to operate.
Because it is porous and fragile, it is not suitable for dark painting, and there will be obvious log color exposure. I don't think the details of carving are focused on coloring, which can sometimes save mistakes, but it may lead to defeat, but it is actually quite fun.
Cutting wood is very decompression. Interested friends may wish to have a try.
Tools are not easy to use, and this wood material is too soft. Tools are not as easy to use as eyebrow trimmers.
The wood is quite heavy, and it doesn't look difficult to carve.
Suitable for adults with strong hands, right
It doesn't feel that easy. This tutorial video is very simple, but it's not like that in practice.
Although the wood is relatively soft, my hands began to shake after cutting for a while.
I don't have any stereoscopic imagination, and I feel less successful and less successful.
Wood chips are choking. I didn't read the instructions
Bashamu is soft and suitable for beginners, but the surface of the works will be rough.
The boss put it neatly packed and the customer service was patient.
The tool collocation is comprehensive, and all aspects have thought of the carving knife, which is fast and convenient to use, and the wood is also good, and it is easy to carve.
It's really good and cost-effective. It's great to play with children and buy another set for my sister's children.
The tutorial is very detailed, the materials are complete, and the customer service is very polite and patient to answer my questions.
The logistics is fast and the quality is good. A set of tools is complete and very good. Children like it very much.
A big box full of carefully packed things, good customer service and very patient. Answer and solve the questions one by one, and don't push the buck. Solve the problems according to the customer's wishes instead of answering them, and guide the customers to give up the problems.
It took two days, a total of about 5 hours. I, a pure newcomer, also made the finished product. Although it looks like a big-tailed dog, I am still satisfied with the customer service. The customer service is very good. Hahahahaha.
Overall, it's not bad, but in some places, the wood is not tight enough and it's easy to split off in one piece.
excellent
It's a little rough, and some burrs are ok.
Very interesting
The quality of wood is very good, and it is already in the process of making.
The service attitude is very good.
Gloves are also of good quality, and they are full of threads, which can be very close to your fingers and hurt them at once. The protection is also very high, and the knife is very sharp. It is a first-class thing to prick your hands quickly.
Pretty good
It's easy for the boss to choose a good one after a long time.
Very good
The quality is very good. I like it very much
Xiaobai is very satisfied with the first contact with the material package and looks forward to the finished product.
I think this is very good, and the carving is very good. It is especially friendly to novices and has received five-star praise. I will buy it next time if necessary.
Very, very good, novice-friendly yyds
The quality is good. It's quite good
Good, good. Good will buy back. Good.
The appearance of the material is relatively fine, waiting for subsequent use. The quality of the goods looks good and I look forward to using it.
Things are good.
Not bad, I can be satisfied
Boss atmosphere
fully support
The blade is a little soft, and the softest piece of wood is carved into a pile of gouges. The cutter assembly is a little dull, so I have to learn to sharpen the knife.
Baby received a surprise, a very good and satisfactory shopping, and I will continue to buy it back. The store is trustworthy.
I got it. It's very good. I like it very much. It's worth buying.
The delivery has been received soon, and the quality of the goods is almost the same as described. The key price is also suitable. It is still very reassuring to buy them here.
Children's Day gifts for children like to have fun.
It's a little difficult to get started. People with a broken hand like me will definitely carve wood blocks.
Wood and softness are good. Cutting wood is really decompression. Really decompression artifact.
It is not difficult to do it with engraved lines on both sides, and there is also a whiteboard that you can diy by yourself, and then review it after you finish it.
The operation tutorial cannot be directly referenced at all.
Hand-Handicapped Party does not recommend buying and trying this tutorial, which does not include the unprofessional price of knives. I feel that it is not so detailed. In short, it is very general. It is more official to ask customer service for answers if you don't understand.
I don't recommend the tutorial, and it's not very detailed. It's a waste of hands.
Timely delivery, tight packaging, reliable quality, very satisfied, recommended to buy.
The quality of things is very good, which is exactly the same as that described by the seller. I am very satisfied and really like it.
The tools are very complete and easy to use. For the first time, I hope I can have her as soon as possible.
I bought it for my girlfriend and mother to make hairpins to hand in my homework. The things are still good and easy to use, but the people are too vegetables and the saws are not neat. The ebony is really hard, but it is really beautiful to make.
After working hard for three hours, I finally made it. I read from the little red book that they used that knife to cut the danger and it was bleeding. The wire saw was used well, and it was very convenient and safe. The customer service answered questions and answered questions. The whole thing was very good. I praised my wood for not drying in the shade, so I had to wait until next time.
The tool is very easy to use, but it is still quite laborious to do it by hand. The next step is to study the electric mill.
The overall evaluation is very good, and the boss also patiently explained.
The tools are quite complete, and the tutorial is also very detailed.
Good support
Overall evaluation It's really a surprise to receive this DIY handicraft. The tight and exquisite packaging makes people look forward to it at the moment of opening.
The materials of the noodles are rich and varied, and everything shows high quality and texture.
The detailed tutorial in the book guides me like a bright light, which makes me feel endless fun in the production process.
The sense of accomplishment from being unfamiliar at first to being proficient in watching handicrafts take shape in your own hands is indescribable.
The finished product is far more exquisite than expected, and the unique details are full of care. Whether it is placed at home for self-appreciation or given as a gift to others, it is perfect.
This shopping experience is extremely satisfactory. I really strongly recommend it to other friends who also like handicrafts. It is really worth having.
The tools are very complete. A novice suggests starting with the semi-finished mahogany, knowing the overall shape and workmanship, and then starting with the raw materials yourself. Otherwise, there will be all kinds of unexpected situations, which are too suitable for getting started. We must praise the customer service and be responsible for answering questions. We also bought a few more piece…
Everything is complete, hahaha. I don't know much about the quality of wood, but I still have some weight. I'm afraid I can't do it well. I just bought the most expensive version for my girlfriend and mother to look forward to.
When I was born to give my daughter-in-law a hairpin as a birthday present, it was not far from her birthday. Finally, I found the right place with complete tools and many kinds of wood. The attached tutorial was also very detailed and a very good experience. I hope my wife will like this birthday present PS. Although the customer service brother recognized my hairpin as a phoenix, I forgave him …
Although the customer service brother recognized my hairpin as a phoenix, I forgave him because of his high recognition of my completion
I will continue to care for it in the future.
The wood is very good. He has been coming to the fool's house to enter the wood. His material has always been fidelity. In addition, the tool set is also in place. There is no waste of resources. The tutorial drawings have been updated. It is great to praise the boss who is doing the shop with his heart.
The packaging is very good and tight, and the tools are very practical. I'm not a novice either. I gave a set of introductory tools to my friends, and I chose the old fool. This can be matched very well.
Tools are economical and affordable, cheaper than selling them alone, and convenient for overall evaluation. Good wearing experience, good size, good product quality, good wearing effect and good cost performance.
It's a very comprehensive tutorial for the first time, which is simply the gospel of the novice party. After watching it all night, I feel more and more ok. I have to watch it again. Besides, the customer service is patient in solving the problems, Miss Sister is very good.
Great tools are comfortable to use, which is much better than those cheap material packages that only give art knives.
The product quality is very good, the density is good, and the handmade things are still very meaningful.
The carpentry foundation of the old shop is still professional customer service, and it is also very professional and patient. The quality service of the goods is in place and will come back next time.
Good wood training is very suitable for doing it yourself. It is very fulfilling and the texture is very good.
The overall evaluation is the first time to do a tutorial, and all the tools are in place. At present, only one has been done. Wait for me to do a few more to follow up.
It's meaningful to make your own crafts. I hope she likes the gift for my wife during the holiday.
Good customer service, good tools, good shopping.
Customer service, good things, good little sister, good wife, one night
The quality is very good, quite good, satisfied, satisfied, very satisfied
Tools are durable, cost-effective, saving money, good customer service and patience.
The quality is very good and the price is affordable
It has been disassembled, and the tools are all very practical.
Well-equipped. It's fun
It is highly recommended that the vice table move around. The unstable wire saw grinder is not as good as the saw bought for 10 yuan on the Internet. The rest of the tools are of poor quality. Generally speaking, it is not as good as buying tools yourself.
Do manual work according to the tutorial. Don't build a car behind closed doors. Advise all treasure friends to go to the tutorial. Don't follow Tik Tok and cut several pieces. I asked the customer service before I knew that the hair clasp was not done this way.
The tutorial is still excellent, and there are about 200 drawings sent. Oh, my God.
The gift I sent to my girlfriend at 520 was handmade for the first time, and the boss helped a lot.
The boss delivered the goods quickly, and the packaging was strong and undamaged, and the quality was good.
The bracelet is very beautiful, the material works very well, it looks good to wear, the style is fashionable, the foreign style works fine, the version is very hand-carved, but it is not the same, the rosewood is also very beautiful, and it is also a real certificate. Everything is complete and it is worth buying.
Very good workmanship, beautiful beads, deep and light colors, which is normal. It means that the merchants are selling genuine products, not fakes. Only pure natural products without synthesis and processing will have different colors, which is normal. It means that they are not replicas. The merchants are very careful and will continue to buy them back in the future.
Hand-carved is very beautiful, the materials and materials are very good, and the gloves, wooden boxes and Buddha bags are very complete. The lifelike carving of the zodiac gives people a noble and elegant feeling and a very satisfactory shopping experience.
The quality is very good, the packaging is very strict, the craft is very good, the hand-carved is not the same color, and I like it. The boss who likes it as a gift or wears it himself can place an order and buy it with confidence. It's definitely worth it.
The workmanship is very good. Every animal is well carved in the style of the zodiac. It looks good to wear, and the workmanship is also very good without color difference.
The purple rosewood bracelet of this family is still very good. It looks very nice to wear. The materials and workmanship are very good, and there is no color difference. The carving of the zodiac is also very good and vivid.
The material is very good in workmanship, very beautiful to wear, but hand-carved is different, and it is worth the money and very satisfied.
A very good shopping. The Chinese zodiac lobular rosewood bracelet is really true.
The rosewood received a very good workmanship, and it looked good to wear. The material was very good and satisfactory. It was still very good to get started. Satisfied.
The bracelet is very good, the craft is very good, the beads are very beautiful and satisfying, and a shopping experience is worth buying and I like it very much.
The bracelet is very good to wear, very beautiful to wear, full of design, good value for money, and a satisfactory shopping experience.
The bracelet has received very good material, good workmanship and good value for money. I like the material very much, and the workmanship is very good, so it is worth buying.
Indian rosewood is good in color and material. The material is very good and very satisfied. It is recommended to buy it.
Rosewood bracelet is very good, it looks good to wear, and the material is very good and worth buying.
The beautiful bracelets are made of lobular rosewood, which are beautifully carved and feel good. The store also sent a lot of things. I was satisfied with my shopping once and will come again next time.
Beautiful bracelets are more exquisite than the pictures, many of them are beautifully carved, and the packaging is also presented with Buddha bags, wooden boxes, gloves, crochet spare ropes and instructions. A shopping meeting with satisfactory instructions was recommended to my friends and I wish the store a big sale.
Beads are uniform in size, round in color, fine in workmanship and as described by the merchants. It feels good, fine in workmanship and good in color. It is recommended to buy.
It's an old material with a light sandalwood flavor and oily foot pressure, and it feels strong. It's full and round, Venus looks good and the brightness is satisfactory.
The texture of the bracelet is very good, and the hand seal has adapted to it for a few days. It feels good to wear it on your hand. It means that when you have nothing to do, you can look forward to the effect after the patina.
It took a few days to evaluate things. They are very good and the color is very good. They look good on your hands. Every bead is the same size.
I am very satisfied with both the material and the color tone. I hesitated when I bought the lobular rosewood, and I like it after I got it. It has been verified that it is genuine and has a faint fragrance, which is trustworthy.
It's beautiful. The bracelet is very weighty and feels good. The store sent a lot of things.
Feel and color are very good, but also with a faint smell of wood, work is also very delicate, wearing really good-looking
I received the bracelet, which was carefully packaged, beautiful and exquisite in workmanship, very comfortable and satisfied to hold.
The face value is too beautiful, the oil is very good, the Venus is full and very touching. Thank you, boss, for picking such a good one for me.
It's sealed for a few days, and when you take it out, you just love the beads, oil and Venus, and the gifts you get are rich and practical.
It looks good, shiny and feels good. It's not a collector's player to wear Venus.
Each bead is round, smooth and full, and each Venus is bright, delicate and even in size. The atmosphere shows masculinity.
It's beautiful. The lobular rosewood is exquisitely carved and very satisfied. I like it very much. The store has also sent a lot of things with great care. Gloves, crochets, elastic ropes, wooden boxes, corner plates, play instructions, everything, and a very satisfactory shopping trip.
The real thing is very beautiful, and the wrist is very atmospheric. Friends say it is very good. It is authentic lobular rosewood with good color and oily foot.
Looking at the high-end atmosphere, there is a faint smell of sandalwood, which is very good, and the value for money has been made. According to the maintenance requirements, I set out the first sandalwood rosewood string in my life.
It's a lobular rosewood carved exquisitely, and I like it very much. I can't put it down, and I also sent a lot of things, such as elastic rope gloves, crochet Buddha bags, etc. I'm very satisfied, and I will buy back other bracelets next time.
It smells very comfortable. I like this faint scent of medicine. It's great to wear elastic and suitable service.
Better than expected, many colors and workmanship are exquisite, and the materials are not necessary to say that rosewood is undoubtedly the right size and very satisfied.
It's really fast to place an order in the morning and receive the goods in the afternoon. It's really good to give them as gifts in the future.
It's really nice. No wonder everyone likes Venus. It's really beautiful. I've seen Venus with a few people. I really wanted to bring it directly for a while, and it feels good.
I look forward to two days of express delivery, and I can't wait to open the beads. They feel soft, comfortable and perfect.
I just received it. It's very good. I adjusted it myself. It's perfect. Every color is the same. I'll have five stars in the future
The food is good, I am very satisfied with the boss, who is very kind and has problems to solve in time. I am glad to choose this store to give the boss a compliment.
The material works very well, the size is suitable, the size is very satisfactory, and it is recommended to buy well.
I am very satisfied with the good gloss, beautiful appearance and round size. My colleagues say it looks good.
The seller sent a lot of small things, and the bracelets were full and round. After a little dish, I saw the luster, beautiful lines and fresh taste, and I couldn't put it down.
The bracelet was beautifully packaged and sent a lot of things, gloves, crochet and elastic rope. Everything was very satisfactory. The beads were exquisitely carved and worn, and they felt good. A very good shopping experience.
I like the long-awaited goods very much, and I have received them very well. I hope I can choose them again next time.
These beads are beautiful and the size is suitable, so I feel better when I wear them. I can't put them down.
The quality is very good, the material works very well, and I am very satisfied. It is worth buying and I like it very much.
It's beautiful, and the weight is enough. It's exactly the same as the boss's description. I'm very satisfied with the small sandalwood with authentic grade in the atmosphere
I just got it, and I can't wait to praise my boss for a wave of natural light. It's very moist and satisfying. It's really important to choose the right person.
Nice bracelet, high-end atmosphere, good grade beads, gloves and threading needles. Great.
The beads look good and beautiful. I don't know if they are true or false. As an old customer in JD.COM, I trust the owner.
The bracelet is good, especially at this price. I am very satisfied with the high cost performance. Beginners buy it with their left-handed watches and right-handed bracelets.
Suitable size, beautiful appearance, comfortable wearing and no discomfort. Personally, it is a good shop.
I've been wearing it for a while, and the carving is of good quality. I recommend it very carefully.
Bought and given away a lot of things, wooden boxes, Buddha bags, elastic ropes, crochet gloves, and packaging bags. It's quite good and very satisfactory. You have everything you need for a shopping trip.
The beads are not bad, the size is right, I am very satisfied and like them very much.
The lobular rosewood bracelets are beautifully crafted and beautifully packaged, and gloves, cloth bags, needlework and certificates are also given, which are worth the money.
It's a kind of lobular rosewood, which is beautiful and feels better than the picture. It feels good to touch and feel, and it's very exciting to play.
I am very satisfied with the whole set of things after receiving it. Although I am a beginner, I am more interested in studying the packaging and seals. The store has done a very fine job and praised it. Besides, the store has sent a lot of things, and I almost feel that the store is losing money. Haha.
The real thing is very beautiful, exceeding expectations. I like the disk play kit that comes with it, and it is also very complete. I look forward to playing after a week.
It's the style of the 12 zodiac signs, and each zodiac sign is well carved.
I received the goods in exactly the same color as the store said. It should feel good, oily and clear, and it's worth it.
The beads are round, smooth, delicate and full of color, which is very positive and feels good.
It's a beautiful bracelet, and there's a certificate to guarantee it. I gave you a bracelet belt. The beads are very shiny and I like it very much.
The style is particularly beautiful, the workmanship is fine, the material is very high-end, and the price is affordable.
The workmanship is really meticulous, good and beautiful, and the quality is good and satisfactory.
It's lobular rosewood. I've found someone to see the beads. They're all beautifully carved and feel great. I'm satisfied
The bracelets are the beads of lobular rosewood, which are exquisitely carved, and the feel of playing on the plate is also very good and satisfactory.
It's the first time to buy this bead. I don't know anything. The packaging is very good and the texture of the bead is good. The merchant is very considerate.
Like a friend can place an order, which is really good and genuine. Oh, I am very satisfied.
The lobular rosewood bracelet is really beautiful. The beads are exquisitely carved, and it feels good and atmospheric.
It is beautifully packaged and has a professional appraisal certificate. I bought it on the same day and arrived the next day. The beads are beautiful and quite good.
The bracelet is very good, the craft is very good, the beads are very beautiful and satisfying, and a shopping experience is worth buying and I like it very much.
The bracelet is very good to wear, very beautiful to wear, full of design, good value for money, and a satisfactory shopping experience.
The bracelet has received very good material, good workmanship and good value for money. I like the material very much, and the workmanship is very good, so it is worth buying.
The bracelet is very nice. It looks good on you. It's worth the money. The material is very good and well received.
Indian rosewood is good in color and material. The material is very good and very satisfied. It is recommended to buy it.
Red sandalwood received is not bad, the workmanship is very good, the size is right, the value is good, and a satisfactory shopping is worth buying.
The rosewood received is not bad, and it is worth the money. I like to wear it very well. I recommend to buy it and praise it.
I received the rosewood bracelet. It's not bad. The workmanship is very good. Everything is very good, very satisfied and very fond of it.
Rosewood bracelet is very good, it looks good to wear, and the material is very good and worth buying.
The appearance is very good, and there is a faint fragrance, which smells very comfortable and feels very good and feels very good.
The zodiac of the bracelet is very beautiful. It is exquisitely carved and very beautiful to wear.
I bought this bracelet of lobular rosewood, which is very beautiful in the zodiac. Each one is exquisitely carved and packaged, and I also sent a lot of things for a very satisfactory shopping.
It's very suitable to wear. Twelve pieces are exquisitely carved and finely crafted. It's well received.
Like a friend can place an order, the quality is really good, and it looks good once with the picture.
The style is really good, and the face value is also very high, and the packaging is very beautiful.
It's a nice bracelet. It's the right size to wear. The store also sent a lot of things, which is quite satisfactory.
Like a friend can place an order. The color is really good without color difference.
A friend recommended me to buy a bunch of lobular rosewood, which is exquisitely carved and looks good to wear.
It feels very good and beautiful. I haven't started playing yet. I don't know if the later effect should be very good
It's a bracelet of lobular rosewood, and it looks good to wear, and it feels good to play with it.
I hesitated when I bought it, and I liked it after I got the goods. It was verified to be genuine and had a faint fragrance, which was trustworthy.
The store is very powerful. I chose a good string as a gift for others. The Chinese zodiac is very Chinese and I am very satisfied with the bracelet.
I just bought the beads, and I also sent gloves to the packaging. Fortunately, the beads are round and can be served for some time.
It feels good and has a faint milk smell. Venus, which smells good, is true. Thank you for your patience.
I like this bracelet very much. I bought it as a gift for the second time. It's fine after a plate of sale. If there are any bad beads, I will reissue them.
I bought it for my father. He said it was very nice. He especially liked it and thought it was of good quality. Let me buy another one.
The bracelet is very beautiful, and it looks good to wear. I like it very much. Thank you for choosing a good bracelet.
I received the bracelet, which was beautifully packaged and suitable for wearing. It was just the right size and I was very satisfied.
The customer service is really enthusiastic and professional, and the answers to the questions are very clear. I really like it.
The appearance is very good, and there is a faint fragrance, which smells very comfortable and feels very good and feels very good.
It's exquisite, feels good, and it's suitable for wearing. It's lobular rosewood.
The zodiac of the bracelet is very beautiful. It is exquisitely carved and very beautiful to wear.
I bought this bracelet of lobular rosewood, which is very beautiful in the zodiac. Each one is exquisitely carved and packaged, and I also sent a lot of things for a very satisfactory shopping.
The bracelet is beautiful, the workmanship is exquisite, and it can be seen that the carving is very careful and the packaging is very classy, which is quite good.
I was very satisfied with the birthday present for my friend, and the workmanship was very careful and not rough.
Rosewood bracelets are exquisite in workmanship, especially beautiful, and feel particularly textured when worn on your hands.
It's really nice to wear, very comfortable to look at, and the quality is very good and very satisfactory.
The bracelet for my husband is very beautiful and has a Chinese flavor, and my husband likes it very much.
She gave it to her boyfriend as a birthday present. After receiving it, she said that she liked it very much, and she was very satisfied with it.
I really like to take it back and give it to my boyfriend quickly. I am particularly satisfied and praise my good eyes.
Chinese zodiac bracelets are very beautiful to wear, and all sizes are suitable.
It's a bracelet of lobular rosewood. It's beautiful, suitable and satisfactory to wear.
The bracelets are exquisitely crafted, and they are beautifully carved, lifelike and satisfied.
It's a beautiful bracelet for my husband's birthday. It's very suitable and satisfying for my husband to wear.
The bracelet is beautiful, exquisitely carved, and the packaging is quite satisfactory.
The beads, holes and twelve zodiac signs on the bracelet are beautifully carved and loved.
The bracelet is beautifully worn and exquisitely carved. The store has given a lot of things with great care, which is quite good.
The price is really affordable, and the quality is also very good. I like it very much and look good.
The bracelet is very beautiful to wear, and the quality is also very good. It is worth buying and it is great.
The gift beads for my husband are very beautiful and fashionable, and they look good to wear.
The carving of the bracelet is exquisite, and the packaging is also very good. It looks exquisite and satisfactory.
It's a beautiful bracelet. I bought it for someone specially. After receiving it, I looked at it. It's beautifully packaged and quite satisfactory.
It's super good and worth buying. The packaging is very good, exquisite and strong.
The workmanship is really meticulous and the quality is good, which is really very satisfactory.
Beautiful bracelets are very suitable to wear, and they are all exquisitely carved.
It's beautiful and exquisite. At first glance, it's genuine. The packaging is very exquisite and high-end.
The face value is very high, it looks really good to bring it up, and the cost performance is really high.
Beautiful bracelet, very good workmanship, exquisite and delicate, very satisfied.
The bracelet is very beautiful, and it looks good to wear. The gift given is very face-saving.
It's good. I like it very much. It takes time to get it out. It's never a boutique.
I received the bracelet, and it's just the right size to continue the dish.
At first glance, the real thing didn't disappoint me. The sculpture was exquisite and felt good.
I bought a nice bracelet for my friends, and the store also sent a lot of things, which was quite satisfactory.
The gift for my husband is beautifully packaged and the bracelet is exquisitely carved.
I really like it, and the style is really like it, and the quality is also very good.
It's very nice, and the faint fragrance is really refreshing and worthwhile. I recommend buying it.
The bracelet is beautiful. The sculptor is exquisite. It looks beautiful and satisfied.
It's really good to wear. It looks so good to wear. I really like it.
It's really great. The delivery speed is very fast and the packaging is very beautiful. At first glance, it is a very caring merchant.
The packaging is exquisite and suitable for wearing, and each one is full of oil and satisfied.
The bracelet is very suitable to wear, and it looks good to wear. I like it very much
It's a beautiful bracelet. It's beautifully carved and suitable to wear.
The appearance is very good, and there is a faint fragrance, which smells very comfortable and feels very good and feels very good.
It's exquisite, feels good, and it's suitable for wearing. It's lobular rosewood.
The zodiac of the bracelet is very beautiful. It is exquisitely carved and very beautiful to wear.
I bought this bracelet of lobular rosewood, which is very beautiful in the zodiac. Each one is exquisitely carved and packaged, and I also sent a lot of things for a very satisfactory shopping.
The bracelet is beautiful, the workmanship is exquisite, and it can be seen that the carving is very careful and the packaging is very classy, which is quite good.
The packaging is really beautiful, and the seller is really enthusiastic and the style is very beautiful.
The bracelet is exquisitely carved and the workmanship is good. It is made of lobular rosewood.
Very good bracelets, high-end atmosphere, high-grade gifts, excellent treasures for personal collection.
Gifts for friends are also very suitable to wear and just the right size. Friends like them very much.
Sent to the wenwan group, the old irons said that the material is good and the price is very high. Venus is really super beautiful.
It's a nice bracelet store. It's nice to send a lot of things. I'm quite satisfied and like it.
It's exquisite. My boyfriend likes the packaging very much and it's exquisite. In other words, the price/performance ratio is quite good.
It's good. It smells good. There are a lot of grease lines. It's very good
It's a beautiful bracelet, full and round, and it feels good.
A bracelet with Chinese style is made of lobular rosewood, which I like very much.
It's delicious. It smells good. It's very beautiful. I fell in love with it at first sight.
I really like it. It's worth the money. The cost performance is really high. It's worth starting. It's very good. It's very good.
I was satisfied with the prompt delivery and completely exceeded my expectations. The style is very beautiful.
The bracelet is beautiful and the packaging is exquisite. I gave gloves, boxes, crochets and other things. The store is very attentive and it is still very good.
The style is really satisfactory and the quality is very good. I like it very much.
It's a beautiful bracelet, and it fits well and is quite satisfactory to wear.
The face value is too beautiful, the oil is very good, the Venus is full and very touching. Thank you, boss, for picking such a good one for me.
The carving of the bracelet is exquisite. It looks very beautiful and I like it very much.
The bracelet for my husband's birthday gift is well packaged, and the store also sent a lot of things that my husband should like.
I received a gift for others, and it is also very suitable and satisfactory to wear.
Each bead is round, smooth and full, and each Venus is bright, delicate and even in size. The atmosphere shows masculinity.
The cost performance is really high, especially good, and the quality is also very good and satisfactory.
The bracelet is beautiful, and there are no flaws in the carving. It has been collected by the store.
The beads are not bad, the size is right, I am very satisfied and like them very much.
The lobular rosewood bracelets are beautifully crafted and beautifully packaged, and gloves, cloth bags, needlework and certificates are also given, which are worth the money.
It's a kind of lobular rosewood, which is beautiful and feels better than the picture. It feels good to touch and feel, and it's very exciting to play.
I am very satisfied with the whole set of things after receiving it. Although I am a beginner, I am more interested in studying the packaging and seals. The store has done a very fine job and praised it. Besides, the store has sent a lot of things, and I almost feel that the store is losing money. Haha.
The real thing is very beautiful, exceeding expectations. I like the disk play kit that comes with it, and it is also very complete. I look forward to playing after a week.
It's the style of the 12 zodiac signs, and each zodiac sign is well carved.
It's a delicate bracelet. It's the right size to wear. It's beautiful
The quality is really good. It looks good with you. It's really a favorite recommendation.
The bracelet is very beautiful, and it fits well and is quite satisfactory.
It's a beautiful bracelet. It's beautifully carved and I like it.
The packaging is very exquisite, much better than I expected, and it really didn't step on the thunder.
The packaging is really exquisite and the price is very affordable and I like it very much.
The bracelet fits well and feels good. I like it very much.
The quality is really good, and it is really good to have friends who like it.
The quality is good, the feel is comfortable, and the sound of collision between beads is also very nice.
Exquisite workmanship and good hand feel. I look forward to the effect after playing.
As the customer service said, it is really very good and has been recommended to friends.
It's really a beautiful style, and the seller's packaging is very good and the quality is very good.
The birthday present for my husband is well packaged and the box is beautiful. My husband likes it very much.
It's very suitable to wear, and it looks good to wear. I like it very much
It's a nice bracelet. It's a gift for a friend. The store also sent a lot of things, which is quite good.
The quality is really good, the customer service is very professional and patient, the delivery speed is very fast and the packaging is very strict.
The gift I bought for my friend was beautifully wrapped, and so was the bracelet. In short, it was quite good and satisfactory.
Gifts for friends bracelets are exquisite and suitable to wear.
I also received a bracelet as a gift for my husband. It's beautiful and I like it very much.
Super satisfied and trustworthy seller bought dad a birthday present.
The bracelet is beautiful and beautifully carved, which is quite satisfactory.
It's a beautiful bracelet. It's exquisitely carved and I like it very much.
The second string in a month is very satisfied with the uniform distribution of Venus and excellent oiliness, and the cost performance is super good.
I like this simple bracelet, and the quality is also very good. I have collected it in the store.
Good, good, good and cheap. I really like the package for my father. It's exquisite and exquisite
It's a beautiful bracelet, and it's beautifully packaged. It looks good on you.
Good workmanship details, good feel, smooth and oily.
She bought it for her boyfriend as a birthday present, and she especially liked it. The seller packaged it well.
The birthday gift for dad is highly cost-effective and well received by trusted sellers.
The birthday present for my husband is beautifully wrapped, and my husband likes it very much, which is quite good.
The seller's delivery speed is really fast, and the customer service is very enthusiastic and patient, which is really good.
Not bad. I bought it yesterday and it arrived today. I also sent gloves and gifts. It's really good to wish the store a prosperous business.
I received it. I received it. It's really good to see. The face value is too high and the quality is very good. I recommend it.
It feels good to wear the right clothes, and I like it very much.
The birthday present for dad is really good, great, great and the price is very favorable
The zodiac bracelet is received. It looks good and the size is right.
The price/performance ratio is really too high. I am very satisfied with a shopping trip for my boyfriend.
The birthday present for my friend is beautifully wrapped and the brand bag is quite satisfactory.
Full, round and feels very good. The sound of collision is good.
It's really intimate. The seller is very satisfied and worth buying. The packaging is exquisite.
It's beautiful. It smells fresh and natural on your hands.
The bracelets are exquisitely carved and packaged, and I like them very much.
Gifts for others look good to wear and feel good.
Beautiful bracelets are worth the money, and have been recommended to friends. Give a compliment to customer service.
Very good delivery, quick order, received the packaging the next day, high-end atmosphere sent gloves and storage bags, and the beads just came out with a faint fragrance. The production process of the beads doesn't have to say that the surface is very smooth, shiny and shiny, and I rubbed the lobular rosewood on my hand. Yes, the cost performance is super high. I will come again next time.
I really like it, and the quality is really good and I like it very much.
The bracelet feels good and the size is suitable to wear.
I received the bracelet. It's the right size and feels good.
I really like it very much, and the price is high, which is worthy of praise, praise and good quality and low price.
It looks good on it, and friends think it's good. They will recommend it.
I received the bracelet, which feels great and looks good on me.
The bracelet is very suitable, satisfactory and fashionable to wear.
It's really a good choice to give my boyfriend as a birthday present, and it's a very pleasant shopping experience.
The delivery speed of the goods received from the seller is really special. Give the seller a compliment.
The birthday present I bought for my father was a great surprise, even better than the one in the picture.
Nice bracelet, beautifully packaged and fashionable to wear.
It's a beautiful bracelet, and the packaging is exquisite and satisfactory.
I got it. I got it. The quality is really good. I love it. It's beautiful.
Gifts for friends are carefully and exquisitely packaged, and the attitude of the store is also very good. A satisfactory shopping trip.
Baby, I've been fascinated for a long time. It's really a good deal to buy it during the activity time. Don't hesitate to like it.
I really like it, and the face value is also very high, and the packaging is special.
Friends who wear it well also think it looks good.
I received a bracelet with a good size and good looks.
When I bought this bracelet for the first time, I was really surprised when I received something. The packaging was very careful, really good and smelled good.
Great, great, great. I like it very much. It's very cost-effective. It's worth getting started.
The bracelet for my husband looks good on, and my husband likes it.
It's the same as the customer service description, and it's particularly worth starting with. I really like it.
I received it. It's the same as the customer service said. I really like it. It's cost-effective.
Baby received a gift from someone, which was beautifully wrapped and quite satisfactory.
A gift for a friend. My friend said that the beads feel good, which is quite good.
It's a nice bracelet, and it's also very suitable to wear. It's quite good
Gifts for my husband. The store gave a lot of things with great care. My husband received them and liked them very much.
The cost performance is very high. It's really great. I like it. It's worth the money and it's awesome.
It's true to have someone look at it. It's a good sense of density. This experience is great.
The real thing is very beautiful, exceeding expectations. I like the disk play kit that comes with it, and it is also very complete. I look forward to playing after a week.
It's a nice bracelet. It's a gift for a friend. Friends like it when they receive it.
It's a nice bracelet, and it's also suitable for wearing, which is quite satisfactory.
The bracelet is beautifully carved, and it fits well and is quite satisfactory.
A bracelet with Chinese style is made of lobular rosewood, which I like very much.
I received the bracelet. The package is exquisite, and it looks good on me. I like it very much.
It's really good, super satisfied, good value for money, low price and fast delivery.
It's delicious. It smells good. It's very beautiful. I fell in love with it at first sight.
I really like it. It's worth the money. The cost performance is really high. It's worth starting. It's very good. It's very good.
I received the bracelet. It's beautiful. It's full of oil and I like it.
The beads are round, smooth, delicate and full of color, which is very positive and feels good.
It's a beautiful bracelet, and there's a certificate to guarantee it. I gave you a bracelet belt. The beads are very shiny and I like it very much.
The style is particularly beautiful, the workmanship is fine, the material is very high-end, and the price is affordable.
The workmanship is really meticulous, good and beautiful, and the quality is good and satisfactory.
It's lobular rosewood. I've found someone to see the beads. They're all beautifully carved and feel great. I'm satisfied
It's the first time to buy this bead. I don't know anything. The packaging is very good and the texture of the bead is good. The merchant is very considerate.
Like a friend can place an order, which is really good and genuine. Oh, I am very satisfied.
The lobular rosewood bracelet is really beautiful. The beads are exquisitely carved, and it feels good and atmospheric.
It is beautifully packaged and has a professional appraisal certificate. I bought it on the same day and arrived the next day. The beads are beautiful and quite good.
I have been shopping online for many years, and this shopping is a perfect one. It feels perfect without any flaws.
It's a nice bracelet, and it feels good and satisfactory.
The bracelet received a very nice shopping.
Nice bracelets, beautifully carved.
The appearance is very good, and there is a faint fragrance, which smells very comfortable and feels very good and feels very good.
The bracelet is beautifully carved and feels good.
I received a gift for my friend, and it looks good on me.
The bracelet received a very satisfactory shopping with a nice look.
Beautiful Chinese zodiac bracelets are well made and worth the money.
Beautiful bracelets are also beautifully packaged and suitable for giving away.
The beads are exquisite, the packaging is good, and a lot of things are sent.
The bracelet is beautiful and suitable to wear.
I just bought the beads, and I also sent gloves to the packaging. Fortunately, the beads are round and can be served for some time.
I like this bracelet very much. I bought it as a gift for the second time. It's fine after a plate of sale. If there are any bad beads, I will reissue them.
Gifts for others are beautifully packaged and high-grade and suitable for giving.
The bracelet is wearing a beautiful, fashionable and nice bracelet.
Gifts for friends are beautifully packaged and satisfied.
It's a good size and looks good.
The bracelet smells good, and friends like it when they receive it.
Good quality is faster than good delivery in a physical store. It's really good to thank the merchants for selling such good things.
I hesitated when I bought it, and I liked it after I got the goods. It was verified to be genuine and had a faint fragrance, which was trustworthy.
The gift for my husband is beautifully packaged and suitable for giving.
The gift was delivered by the store and received in less than two days.
The bracelets are exquisitely carved, and the packaging is beautiful and exquisite.
I've received something, and it's very good. I haven't started using it yet. Let it stay for a while and then bring a kind of woody.
Gifts for friends are beautifully wrapped and friends like them.
The petite kitten carved with boxwood should not be too cute. The boxwood is proud and cute in shape and expression, and the quality of boxwood is good. The cute kitten accidentally brushed it immediately placed an order, and the express delivery was very fast and the service was very good.
The charming and charming cat's wood texture is also very beautiful. It was oiled a little at the first time and the color was more moist.
The cat at home grabbed the camera and got jealous, and accidentally pulled it to the ground.
The kitten's posture is quite proud, and it's not a squint. It's no problem to look up, but once I look down, oh, can I not make it look like a human face? Well, I can't bear to look closely.
Very cute.
Although this small woodcarving of his family is small in size and simple in lines, it is very vivid, and the price of pure solid wood boxwood is not high, and the logistics arrival speed is not slow, which is not bad as a whole.
This cat is really beautiful. I've always liked it. I just arrived here. I hope the wood won't crack or deform. The texture of this cat is more vivid. Buy another one for his company.
Cute, cute, cute, minolta, cute, cute, cute, cute, cute, cute, cute, cute, cute, cute, cute, cute, cute, cute, cute, cute, cute, cute, cute, cute, cute, cute, cute, cute, cute, cute, cute, cute, cute, cute, cute, cute, cute, cute, cute, cute, cute, cute, cute, cute,
It's an interesting little carving made of cedar and solid wood. The chubby kitten is very cute and vivid. At first glance, people like to put it on the table to make small ornaments. It's an interesting and good gadget.
This cat is not too cute at all. This expression is too human. It is proud and cute.
It really is a proud look, and the texture of solid wood is very interesting.
It's a little cute. It's made of wood. Lightweight wood is not painted.
I saw this little cute thing at a glance and bought it for my girlfriend as a decoration. My girlfriend said that she likes the very cute kitten very much and believes that it can bring good luck to the New Year and is worth buying.
I loved this kitten so much at first sight. It's all fate. Those who didn't want to buy a handbag somehow brushed it, but they couldn't like it when they saw it. After receiving it, they couldn't put it down and kept playing with it.
Small and exquisite cat-slapper, take it with you at any time.
The proud kitten is very handsome.
Lovely people who receive gifts are very satisfied.
It's so cute. I'm very satisfied. It's good to have a look on the table
Very cute kitten Mimi, exquisite workmanship is great.
Authentic shops are assured to buy, and the customer service attitude is also very OK. The whole shopping process is very smooth, and I will come back next time.
Nice is very healing. The satisfaction depicted by the simple expression of the kitten tells us that satisfaction is actually very simple.
Very vivid and finely carved.
Small and exquisite, with a certain texture in your hand, the cute kitten Mi Shen is too cute to like.
The quality is very good, completely exceeding expectations, the delivery speed is very fast, the packaging is very careful and strict, and a very satisfactory shopping.
I especially like its naive appearance. I really like it.
I love it so much. The vivid posture of the kitten carving is too in place
Generally, the logistics speed is quite strong, but it is too hard to open it. It's all gummed paper. It's so tired. The quality is good. It feels delicate and cute. The kitten is good on the desk.
The sculpture is vivid and lovely. It is very suitable to buy a tea table as an ornament.
It's so cute. The kitten has a lively posture.
It's nice. It's a nice gadget
Lovely and good, guarding my desk.
The color will get darker after a long time in the sun.
It's cute. It's better than expected.
The proud cat can't put it down. It's so cute.
I like cute cats very much
Small aiming is very charming and I like it very much.
It's exquisite and beautiful. I like it very much
It looks exquisite and feels good.
A little bigger than expected, the texture of solid wood carving is quite good, and the plate will be wrapped slowly. The lovely ornaments are also pieces.
It's really nice and cute
It's so cute and feels good, and my friends like to give them one each when they see it.
Ah, ah, ah, ah, ah, ah, ah, ah, ah, ah, ah, ah, ah, ah, ah, ah, ah, ah, ah, ah, ah, ah, ah, ah, ah, ah, ah, ah, ah, ah, ah, ah, ah, ah, ah, ah, ah, ah, ah, ah, ah, ah, ah, ah, ah
A good buying platform is of good quality, especially a brand that is trustworthy.
The kitten is cute, but I like it. The workmanship is exquisite and satisfactory.
Delicate and lovely, one of the Christmas gifts for colleagues.
The shape is very interesting and the workmanship is quite good. I hope she likes it.
The quality is good. I bought two good friends, one for each.
Baby's description is very consistent with the real thing. The quality is great. I will come back again in the future.
Not as delicate as the picture, but also cute.
The quality is great and the meaning is even better.
At first glance, I saw this little cute thing and bought it as a decoration. I feel better. Many very cute kittens believe it can bring good luck to the New Year.
Cat woodcarving is more exquisite and meticulous.
Very powerful small ornaments with fine workmanship.
Fine workmanship, good feel, delicate knife work and I like it very much.
I feel ok. My wife likes it very much.
A delicate kitten is very suitable for giving away.
It's a good choice to give away playthings at any time.
A very cute little Mimi gave a male ticket.
Kittens are so cute and good. I hope there are more models.
A proud kitten is very cute.
Friends who send friends like it very much.
It's very easy to buy the second one. It's very cute.
Eva likes to say that the proud little expression is very cute.
Cocoa love brings a little fun to life.
Good texture, no stubble. Girlfriend loves it.
There is a black dot.
It's quite good. Some friends will recommend it if they want to buy it.
The kitten is very cute. This is really good. The materials and workmanship are very exquisite. The workmanship is really great. I think I can recommend it to my friends.
It's cute. First I bought one for myself, and then I bought it for my friends.
Super can be put in the car as a trinket. It's so healing.
It's so healing. Walking kitten.
Live and work well. Yes.
It's cute. It's better than expected.
The proud cat can't put it down. It's so cute.
I like cute cats very much
Small aiming is very charming and I like it very much.
It's exquisite and beautiful. I like it very much
It looks exquisite and feels good.
A little bigger than expected, the texture of solid wood carving is quite good, and the plate will be wrapped slowly. The lovely ornaments are also pieces.
It's really nice and cute
It's so cute and feels good, and my friends like to give them one each when they see it.
The solemn and beautiful Buddha has exquisite craftsmanship. Great.
Avalokitesvara with a thousand hands is very vivid and worth inviting.
I feel very, very good after receiving it, and thank the seller for providing such a beautiful sculpture.
The sculpture is very exquisite, and the grandfathers of Sanqing don't respect the advice given to everyone, because the subject matter is all gods and buddhas. Please go home and be sure to respect it, even if it is not enshrined, and put it in the right place.
I like this product very much. It is very fine in workmanship, beautiful in appearance, small in size, portable, easy to put, easy to carve, fine in color, even and soft in stitching, and the hardware used for seamless seam is also very good in color, bright in buckle and very ideal. Overall, I am very satisfied.
Surprisingly good, very good, small and exquisite machine carving, although not hand-made, but there is nothing wrong with it. After all, it is extremely cost-effective and can be carried with you. It is suggested that you can choose to buy pure cloth bags in the future.
I'm very satisfied with the super cost-effective treasure. It's exquisite and small. When you hold it in your hand, it's the Three Sages of the West. Although it's carved by machine, it's amazing that the precision is lost.
Very beautiful small ornaments, Taoist Sanqing bless everyone, the Buddha is safe and smooth.
Very beautiful ornaments are full of creativity.
The logistics is very fast, the internal and external packaging is intact, the workmanship is excellent, and the maintenance liquid and equipment are packed in cloth bags, which is also convenient to carry when traveling. Please put them in your home and carry them smoothly when traveling.
It's hard to pass the customs. If you pass the customs, Sir Zhong will keep me invincible.
Although the objects are small but very delicate, the solemn flannel packaging is also accompanied by careful gloves and cleaning brushes with detailed maintenance instructions and wood carving characteristics, which further reflects the respect for the Buddha sculpture and is worthy of appreciation. Carrying it with you or putting it on the desk gives people a sense of tranquility and peace beyo…
It's good. It's good. It's cost-effective
I've received it. It's very good and the gift is too cost-effective. I love it. I love it.
It's not bad, so can the sculptor, but it's just too small and a little bigger than the palm of your hand, but the price is ok, and it's generally well received.
Small and exquisite things are made of boxwood, but it is not clear whether they are handmade or sculptured. It should be good to put small things in the right place. At present, it has not been confirmed which position is more suitable for this. I have to ask professional friends to help me identify them and put them again, but the cost performance is very good
The carving is really exquisite, and the seamless seam feels delicate and comfortable.
Very exquisite and beautiful, the Buddha's treasure is solemn, and the Buddha's kindness and eyes are also beautifully carved.
There is no mercy and compassion in Nanwu to save the suffering, Guanyin Bodhisattva.
It's beautiful in the room. It's nice to like it
Very good, exactly like the picture, very satisfied.
Very good carving, fine overall workmanship, high quality and good value for money.
It's exquisite. The store carefully sent gloves and care oil.
I like this Buddha statue very much. It's convenient to travel and carry. The carving technique is very good to collect.
Have an eye for it.
The Buddha statue is really exquisite and exquisite, and it is extremely perfect.
Small and exquisite, easy to carry and beautifully carved.
Well carved for a classmate.
The blessing of Buddha and Bodhisattva is better than I expected. Haha, happy Amitabha.
It's very beautiful, and the sculptor is also very beautiful. The dharma is solemn and in line with expectations. Always cherish the bodhisattva's heart and stay away from the demons, and strive to realize the Buddhist work method as soon as possible.
Nice packaging, nice wood, beautiful pattern, but so small
The workmanship is not bad, it is exquisite and very beautiful, but it is a little smaller than expected.
I bought two pieces at a time, but they look good, but there will be color difference, and the watch should be painted with protective paint. I just gave a bottle of maintenance oil and read the instructions, but I didn't say where to go. It's a bit strange to put protective paint and oil on it. Our habit is to go to the temple to open the light and then put incense on it at ordinary times for th…
The workmanship is good, but the order is small
The solemn and beautiful Buddha has exquisite craftsmanship. Great.
Avalokitesvara with a thousand hands is very vivid and worth inviting.
The sculpture is very exquisite, and the grandfathers of Sanqing don't respect the advice given to everyone, because the subject matter is all gods and buddhas. Please go home and be sure to respect it, even if it is not enshrined, and put it in the right place.
Very exquisite carving craft, beautiful and generous, the three sages of the mother-in-law sincerely worship the Buddha, the king of Tibet, who has great compassion and compassion in the south.
Very solemn, fine in workmanship and flawless in material, Amitabha.
It's not bad, but it's a little small. I wish it could be bigger
The goods with exquisite workmanship are too small and not big enough.
Very good, ingenious, exquisite and valuable.
Very good boxwood carving with three boxes of lotus flowers and three saints in the west.
The magic weapon is exquisite and good.
It's exquisite, it's fine, and I like it very much
Very solemn and exquisite workmanship, the store also gave gloves, maintenance oil and brushes, which are Buddha statues for practicing and worshipping.
Wenzhou Yueqing Boxwood Carving Crafts Lotus Three Saints in the West
Amitabha's magic weapon is superior to the great brothers who praise the magic weapon in circulation with joy
Very satisfied with the exquisite carving, even the computer carving is worth it.
Small and exquisite things are worth buying.
I didn't see the size was a little small when I bought it solemnly, but I liked it very much.
Please go to the Tibetan Bodhisattva for its majestic victory.
It's very good. The sculpture is very beautiful. I like the Bodhisattva, the king of Tibet, who has no intention to go there.
Amitabha Buddha is very artistic, with fine workmanship and good texture.
The Buddha statue is solemn in appearance, exquisite in carving and boundless in merit.
It's too small, and it feels different from the physical picture. After receiving the goods, I was speechless.
Open the delivery quickly and have a look. The packaging is very beautiful, reflecting a kind of care. I can't imagine carving such a beautiful Buddha statue. It's amazing.
I like this product very much. It is very fine in workmanship, beautiful in appearance, small in size, portable, easy to put, easy to carve, fine in color, even and soft in stitching, and the hardware used for seamless seam is also very good in color, bright in buckle and very ideal. Overall, I am very satisfied.
Surprisingly good, very good, small and exquisite machine carving, although not hand-made, but there is nothing wrong with it. After all, it is extremely cost-effective and can be carried with you. It is suggested that you can choose to buy pure cloth bags in the future.
I'm very satisfied with the super cost-effective treasure. It's exquisite and small. When you hold it in your hand, it's the Three Sages of the West. Although it's carved by machine, it's amazing that the precision is lost.
Very beautiful small ornaments, Taoist Sanqing bless everyone, the Buddha is safe and smooth.
Very beautiful ornaments are full of creativity.
The logistics is very fast, the internal and external packaging is intact, the workmanship is excellent, and the maintenance liquid and equipment are packed in cloth bags, which is also convenient to carry when traveling. Please put them in your home and carry them smoothly when traveling.
It's hard to pass the customs. If you pass the customs, Sir Zhong will keep me invincible.
Very good, exactly like the picture, very satisfied.
Have an eye for it.
The Buddha statue is really exquisite and exquisite, and it is extremely perfect.
Small and exquisite, easy to carry and beautifully carved.
Good quality and low price, first-class technology
Very good. The Buddha statue is solemn
Namo Amitābha
It's small, not exquisite, but overall it's ok
Fine workmanship, reasonable price, and quite good invitation.
Exquisite carving shows the solemn and complete image of Buddha and Bodhisattva
Namo Amitābha
Although it is carved by machine, it can still be decorated.
It's too small and two eggs are so big that I'm embarrassed to get it. It's a bit pitted, and the price is not easy to open.
amitabha
Small and exquisite things are worth buying.
Exquisite workmanship is worth recommending.
Very satisfied. Very beautiful Amitabha Buddha.
I didn't see the size was a little small when I bought it solemnly, but I liked it very much.
Please go to the Tibetan Bodhisattva for its majestic victory.
It's very good. The sculpture is very beautiful. I like the Bodhisattva, the king of Tibet, who has no intention to go there.
Amitabha Buddha is very artistic, with fine workmanship and good texture.
Give small gifts to the children. He said that he likes it very much and is very cute. He holds it in his hand and puts it in a small handmade gift with a suitable size.
Super cute and good quality. It's so cute to make a keychain and hang it on your mobile phone. I'll buy it next time. The workmanship is great.
A birthday present my son bought for his classmates. He said that his classmates liked it very much.
Small handmade dolls don't have the feeling of mass production. They are cute and playful for children. They can be used as desktop ornaments or strung on key chains. Two different animals can have a new logo.
Small and exquisite ornamental can also be
A gift for a friend means it's cute.
Very good. It's for female students. I like it very much.
Super cute, but it smells smoky.
This cat is too square.
It's cute. It's a nice little ornament. It looks good
It's nice and cute, but it's a little expensive
I bought a pretty good prize for the company's activities.
Lovely two. I like them very much
Shiba Inu is so cute, the modeling simulation is naive, and the workmanship is fine, which is suitable for placing on the desktop.
Cute little woodcarving likes it very much.
I didn't expect to get it alone. These two people have to buy gift boxes to give away.
Wood with a strong smell has no weight and is very light. It is easy to scratch when scraped with nails.
When I saw Yiwu commodities and products, my cerebellum shrank. This thing was 40.
Exquisite workmanship, hoping to bring good luck to children's future studies, a very good shopping.
Please put Wenchang Tower on the children's desk. At first, I didn't know what the requirements and rules were. I consulted the customer service and gave guidance very patiently and meticulously. The placement of Wenchang Tower is very particular. I hope I can place everyone's expectations and make the children's academic progress in to be no.1 come true.
Wenchang Tower received the work bought for children to help them learn, just as described, hoping that children would get good grades and universities.
The craft is very good and there is no damage. I will introduce my relatives and friends to buy it.
Fine workmanship gifts are also good. A satisfactory shopping for girls.
Wenchang Tower has received a recent decline in children's academic performance. I heard friends say that Wenchang Tower is helpful for children's study, and bless children with Wenchang's strength.
This theory recommended by others is helpful to the baby's studies. I have just bought an order decisively and have not seen the effect yet, but I hope it will work. When the effect is good, I will definitely evaluate the waiting effect.
The received objects are consistent with the pictures. The workmanship is fine, the texture is very obvious, and the advanced preparation is to buy a friend who needs it.
Fine workmanship is worth having. I hope my child will pass the exam smoothly.
I thought it was expensive at first, but after I bought it, I looked closely at it. It was really fine in workmanship and everything was complete. It would be better to explain the purpose of putting those sacred objects on paper. Thank you for your gratitude.
The quality is very good, and the smell will be gone after a few days.
I am very satisfied with the goods received, elegant and elegant, which is very suitable for giving gifts.
The quality is very good. Pure mahogany color is as good as you want. Give a compliment.
The workmanship is very good, and the series of treatments are also in place. There is still a lot of room after putting a hairpin.
The packing box is relatively exquisite, and it is used to hold the self-made peach wood hairpin.
It took more than half a month to finally finish, and the merchant patiently answered every question I asked.
The wood is not bad. After a day of cutting with an art knife, it has finally taken shape. Keep refueling and look forward to the final effect.
I broke it just after I got back, and I have been repairing it for a long time, so I am ready to be rejected by my object.
It's hard wood, hard to cut, and hard to test your hand. I can only buy another electric cutting tool. Is it mahogany? I don't know, it's not the same as what I saw from the peach tree. Anyway, it's hellip hellip.
The value of repurchasing this jewelry box for the second time really has nothing to say.
Nice wood. Let's start with something simple. It's a bit difficult to estimate the carving.
It's not difficult to make. A gift for your girlfriend.
I can't go home to watch the video during the May Day holiday. I have been pushing it for a long time. I feel that this wood is still relatively reliable. It does have a special smell. It should be authentic. I have finished two recommendations in three days.
It's a nice box. You can't lose your grade if you put it in.
Fun, but I feel that the wood is still a little wide.
What a beautiful mahogany hairpin. It's exquisite in workmanship. It's still a double-sided design. Full marks are strong enough for a large amount of hair, and the length is appropriate. It's good.
Haha, my family's already on my head, and I'm sending out various shows in my circle of friends. It seems that I still have a great talent for carpentry.
Not bad. You can start with what you like.
The texture is a little poor
The appearance and workmanship of the toys bought for the little guy can also be odorless. It is very convenient and very fast to deliver them to your door in JD.COM. I believe that the self-operated quality in JD.COM is very good. The little guy likes it very much and is worth buying.
I feel that the quality is good, the workmanship is fine, smooth and comfortable to hold, especially the carving process of scabbard is really exquisite and quite good.
First of all, the logistics is very fast, and the quality of the things bought only the next day is very good. Children like children very much, and sometimes they will suddenly wake up at night and buy a peach wooden sword to put under the bed.
The peach wooden sword was received by my family, and I was very satisfied with it. The pattern of seven stars was engraved on the sword. The feel of the peach wood was very delicate, and the texture of the wood was very smooth. At first glance, the old peach wood was bought to put it in the living room. Under the guidance of the teacher, I chose auspicious day to put it on. I was very relieved. …
I like it when I receive the mahogany, and it feels good. It feels like the wood itself is mahogany, so I can rest assured that the mahogany sword is beautiful as a whole and it won't be very abrupt to hang at home.
Experience: I recently bought a mahogany sword, which feels very comfortable. The handle is smooth and has no stabbing. The handle is reasonable in design and good in grip. It won't feel tired after long-term use. The beautifully carved mahogany texture of the sword gives people an ancient and elegant feeling. Advantages: The material and workmanship of the mahogany sword are hard and tough, and …
Very exquisite, very good quality and very satisfactory shopping. Thank you, store owner.
The sword of exorcism is boundless in exorcism and magic, and it is blessed with boundless Buddha.
The peach wooden sword is very delicate and feels good.
It feels very good, perfect for the high-end atmosphere at home.
Peach swords are exquisite in workmanship and appropriate in length.
The peach wooden sword has been received. The workmanship is very fine and the quality is very good
It doesn't feel like manual work, but it should be made by machine. As for whether it is real mahogany, we are not experts. I hope it will have an effect.
The peach wooden sword is very well made. I have exquisite workmanship for the town house. In order to feel at ease, the price is very suitable and large. It is really beautiful as a home decoration, and I will buy it back next time.
Because my wife often had nightmares some time ago, I thought of buying a peach wooden sword and trying it by express delivery. This sword is exquisite in workmanship and looks very good. I won't have nightmares that night when I put it under my pillow. It's amazing, and the effect has always been good.
Peach swords are of suitable length and fine workmanship. Good, good, good.
It's a nice thing. It's made of mahogany. It's a small one. It's a nice pendant. The lines on it like the meaning very much. It's very nice to hang at the door.
I've been using it for a long time, but I still hope it works. I'm not professional. I don't know if this is true or not, but I want to travel safely and be healthy by myself. That's it.
Since I had this peach wooden sword, I suddenly feel that those evil things don't exist at all.
Pay attention to workmanship and high quality, which is worth recommending.
Fine workmanship, catching monsters, paying tribute to the gods to ward off evil spirits.
It's very good, and the quality is very good. It's worth buying once.
Very light, good effect, sword guide, God.
Putting peach wooden swords at home not only shows the owner's respect for traditional culture, but also adds a touch of classical charm to the home environment as a feng shui decoration.
The goods have been received. The complete picture of the mascot matches the workmanship. It's not bad. The size is right. It's good
Overall, it's good. It's good to dig it out
Hurry up and be lighter with a sheath. Be satisfied. Short and pithy.
The appearance is ok, and the sword is a little small. After all, the price is here.
No matter the material or workmanship, it exceeds the expected value, and it looks good to wear. The seller's delivery is also much earlier than expected. I will buy it again. I won't regret it
Very, very, very good, without any damage, the appearance is also beautiful and well received.
It should be a real peach wooden sword.
I received it, and the packaging is still beautiful. I hope it works.
Good things, fine workmanship, good fortune, avoiding evil, and good fortune in the town house are worth recommending.
The peach wooden sword is beautifully packaged and beautifully made. I hope it can play a role in exorcising evil spirits and keeping peace.
Everything goes well, peace and joy, and everything goes well.
Peach swords used in offices and living rooms are of fine workmanship.
It looks great. Support it.
I hope everything goes well, Li 'an.
A small sword is OK and handsome.
Children like it.
I want to buy a family-friendly one, but it's useless. It almost took me to the ditch.
The details really didn't say that there were no flaws. If you don't grind your hands, it must have been polished and painted evenly. The bird can stand normally and stably, and I also sent a small piece of wood. I bought it for my friend. There is a small box outside, which is a very cost-effective small gift. It is very recommended to buy it.
It's so cute, the workmanship is very good, and I'm quite satisfied with this price, baby. You are a flying penguin.
Buy it as long as you like. Gaga looks good, looks cute, works well, and is beautifully packaged and given away.
Lovely mouse, very beautiful bird, nice and lovely appearance, affordable atmosphere, excellent material, unique and exquisite shape, delicate color, natural style, fashionable design, novel and heavy texture.
The carving is very meticulous. This hand-carved wood carving is really exquisite. Every detail is very careful. Whether it is used as a home decoration or a gift, it is very suitable and worthy of support.
It's so cute. The workmanship is fine and there is no smell. The packaging box is also very exquisite. It's perfect to make ornaments. Love, love, love.
Look, look, look, look, look, look, look, look, look, look, look, look, look, look, look, look, look, look, look, look, look, look, look, look, look, look, look, look, look, look, look, look, look, look, look, look, look, look, look, look, look, look, look, look, look
It's super beautiful. Well, it's really nice to use it as a desktop decoration. Anyway, I like it very much. Look at personal aesthetics. Cool. I'm going to buy another one for him as a companion.
It's so cute to have a parakeet in a package. Ah, ah, ah, take a puff.
The little bird's nest is really cute and cheap.
It's beautiful and lovely. Magpie means it's good for spring decoration. It can't be verified.
Finally, I also have an English bird. It is estimated that the robin is relatively small in size, and the wooden stake is about 9.3 cm. It is very carefully carved, very cute and beautifully painted. The abdomen is a little flawed, but it is normal. After all, it is handmade. Generally speaking, it is quite good and I like it very much.
Woodcarving birds are exquisite in craftsmanship, vivid in form and vivid in details, showing superb skills, smooth in lines and exquisite in color, which is of great ornamental value.
It's very cute made of real branches.
It is very suitable with green plants.
It's super cute to send a friend, coupled with the atmosphere of a friend's cocktail table, and the packaging is super tight, so you don't have to worry about the atmosphere of that wooden box being full.
It's really like a round baby. Oh, it's lovely. It's worth spending
Great love is beautiful, the production process is exquisite and the material is good. Give a compliment. The bird's mouth was knocked off during transportation, but the merchant's attitude was very good. He handled the problem for me in time and said to reissue a hee hee for me.
The bird is cute, smaller than I expected, and the workmanship is great. I'm going to buy it as a teacher's day gift for my teacher. I feel that it's also great to buy a desk or something. Personally, I think it's worthy of the price and love.
Very cute. My friends like it very much.
Birds are lovely, exquisite in workmanship and natural in color. At first glance, they look like real birds.
Gifts for classmates: solid wood carving, fine workmanship, I like it very much.
Nice English national bird.
I like it very much. It's smaller than I thought. Maybe I have no idea about the size. The package is very tightly wrapped with two layers of foam paper. I wish the store a prosperous business.
It looks like a sparrow. If you look at the root from a distance, you can't tell it's carved from wood.
I have to praise the quality is really good, and the packaging logistics is also good. I really like the genuine shops that won't make you regret after starting. The customer service attitude is also very good. The whole shopping process is very smooth. The praise baby that will come back next time is as good in texture and powerful in function. It feels good after using it. The bird is very cute.
Logistics is fast, the price is cheap and the quality is ok.
It's so cute
The quality and workmanship of this handmade product are very satisfactory. Whether it is for personal use or as a gift, it is very suitable. The seller's service attitude is also very good and worth recommending.
lovable
The parrot at home saw uncanny valley.
It's especially nice to give it away. I like big love, big love, big love
The same size as the original picture refers to the box and the bird, and then the font of the guest who wrote the greeting card is also very powerful. Oh, it's cute and just right to open the box and put it on it in the middle, giving me a very pleasant feeling. The box in Xuan Feng is also packed with foam, and the whole express packaging is very safe. The length of the wood block is about the …
Very cute.
The bird is very cute. Thank you very much for your customer service sister, although I don't know if she is a good customer service guide.
Meng feels so cute, hahahahahaha.
Especially suitable for giving people super cute.
It's cute. It goes well with the overall style
One third of the palm is big, the workmanship is good, the packaging is super careful, and it is suitable for direct delivery.
The gift for the teacher has a very good meaning, and the birds are exquisite and lovely, all of which are the great love of real wood carving.
My son likes it very much. It's exquisite. Thank you, thank you, thank you, thank you again.
Oh, my God, I really like it. This is for my friends, but I like it very much myself.
Very delicate, very fond of big love
What a lovely little sparrow chirping, chirping, chirping.
Very cute birds will continue to buy. Recommended love, love, love, love.
Excellent craftsmanship, hand-carved color matching, vivid smile and great love.
It's really awesome. This price can include boxes and raffia. You can rest assured that you can buy heavy birds with good texture, beautiful, reliable quality, exquisite workmanship and affordable.
Ah, ah, ah, ah, so cute, big love, big love, a gift for a friend, and I want to make it mine, hahaha.
Hahaha, after all, you have to pack it, so you can be shy.
Unique and evenly painted bird cute ornaments are beautiful.
Delicate packaging is ready to be given as a gift to others.
I received it. The bird is cute. I gave it to my classmates. I like it very much.
It's not different from the real thing. It's pretty.
Buy it for the woman who loves me the most in the world. Customer service helps write greeting cards. Thank you.
The package is very tight. It's a gift for a friend. This is right. It's very good.
It's beautiful. I love it. The color is very fine. I like giving it away. I hope he likes hee hee.
Don't look too good. I bought two likes in one breath.
Birds are cute.
The package is very good, the bird is so cute, and the little one is very delicate. Love, love, love, love.
Really super cute, eyes are as black as real, so cute, big love, big love.
Cute and big love
There are beautiful and lovely gift packages, beautiful ornaments, exquisite workmanship and the cheapest exquisite carvings of similar goods.
The quality is worrying. I'm afraid the branches in the bag will be scattered all over the floor, but I'm already satisfied with something for a few dollars. It's not bad to have time to reinforce it as a decoration.
Packaging is really hard, love.
It's beautiful and realistic. The exquisite workmanship is worth the price.
The packaging is easy to make and detailed, with no burrs.
Birds are especially good, and sellers are also very good.
Ha, ha, ha. It looks pretty good, but the quality is uncertain in the later stage. It seems to be staring at me to give away the first one.
The craft level is very artistic, the color matching is beautiful, fresh and super good-looking, and the quality is also very good. It is recommended to buy big love for good value for money.
A really cute little bird, chubby and vivid, is the best choice for my best friend as a birthday present. I bought a pearl bird, which is super cute.
MengMeng Du Daai
It's very cute to buy it for a friend, but it's a little flawed with a pie mouth
Super super cute wood's customer service attitude is very, very good, and the efficiency is very high. I wish the merchants a big profit.
It's beautiful, but the color difference is a bit big and pie mouth.
The carefully packed bird's nest is very realistic. I bought a cliff cypress specially to put the birds, which is quite suitable for kissing.
A chubby one is super cute and meticulous in workmanship, with bright eyes and no flaws. Love, love and great love.
This is so cute.
The goods are very good and beautifully packaged, but they are a little expensive, but they are still worth it.
Good. I gave it to my friend as a gift. Ah, ah, ah, ah, ah. It's super beautiful. Xuan will come again next time.
Super cute big love big love big love big love big love big love.
Full of color and meticulous carving, the bird is very cute
Very cute
Unique shape, exquisite workmanship, lovely birds, strong stability and beautiful ornaments.
Give it to a friend as a birthday present. Magpie symbolizes good luck. It is exquisite, beautiful and lovely.
Very good. I was thinking about giving it away. Should I buy another box? This box is very beautiful.
MengMeng's two little babies are very at ease. Their eyes are bright and vivid.
It's cute, realistic and suitable for giving to friends and teachers, and robin has many good meanings.
Such a cute thing
It's really special and cute. The wooden one is very textured in your hand. The small one on the table doesn't take up space. I plan to buy another one for my wife and put it on my desk.
The weight is very light, and it is packed with boxes and hemp ropes. Generally speaking, it is exquisite, but the weight of the bird body is not as heavy as that of wood blocks. The bird is quite exquisite, almost half the size of a palm. It is very good to be used as an ornament, and the box is not as big as expected, but it is not bad.
Super cute is a birthday present for roommates. We both like to watch it very much.
It's all rotten. When it arrived, its mouth was rotten.
A birthday present for a friend. It can be seen that she likes clapping very much.
Very cute, almost a hand this big is the envy of giving a cube base.
The parrot received it and delivered it quickly. This model should be regarded as a best seller. I squatted twice and didn't grab it. It was a nice birthday present for my friends. The coloring was smaller than expected, but it was really super cute. Although it was woodcarving, it wasn't heavy, and the packaged box was also very beautiful.
I like it so much, so cute and so big.
It can be used as a small ornament. It's beautiful and cheap.
Exquisite workmanship, heavy texture, very cute, big love, big love.
It's really a lovely bird. It's carved in detail and full of bright colors. It's very good to give it to friends as a gift.
Small and lovely, I like the packaging very much, and it is also very good.
Super cute birthday present for a friend. I hope she likes it, too.
Very good bird, this makes my heart fall off. Love comes from the south of the lake, and love is lighter than I thought.
It's a good gift package. She likes it cool.
Unique shape, strong stability, uniform coloring, exquisite texture, heavy feel and good bird cute design, unique ornaments, beautiful stability and fine carving.
What a lovely round body, master. It's amazing. Birds are really lifelike.
Mengmeng
The super fat cutie gave it to a friend, and the friend is like a big fat bird.
Good-looking packaging pages are tight and cute. Ah, ah, ah, so cute. My bird loves the northern long-tailed tits. Kiss, kiss, kiss, kiss.
Exquisite workmanship, good feel, but it looks good when it's old. Give it to others and like it very much.
Giant, giant, good-looking, excellent quality, really cute.
The picture can't be taken in the original color. It's exquisitely hand-carved, especially lovely. The color is super healing and completely worth the money.
It's not unpacked for a friend. It's exquisite.
The bird is cute, cute, cute, cute, cute, cute. I gave it to my sister because she pushed Jingyuan, and then there were two of these birds on Jingyuan's vertical painting.
Lovely close friends like it very much.
The color is full, the color difference is very small, and the money spent is very valuable. The bird is very cute, the shape is novel and the carving is very detailed. It is the second time to buy a big love.
So cute, I hope my friends will like it.
Beautiful, big love, super cute little sparrow, big love.
Very nice bird packaging demonstration wood products where there is no prick, the birds are really colored clearly.
Uniform coloring, heavy texture, exquisite workmanship, unique decoration, beautiful stability, cute birds and good feel.
It's beautiful. Put it on the glass shelf in the water bar.
It's very cute, beautifully placed, and beautifully made. It's perfect to give it to a friend as a gift.
The packaging is very careful, the woodcarving is very cute and I like it very much.
My good friend really likes it and I am very happy.
It's cute and I like it very much
The profile is good, but the face is absolutely beautiful.
Master, this craft is a bit random.
This bird is really cute and chubby.
Exquisite workmanship, heavy texture, beautiful appearance and unique shape.
The quality is very good, completely exceeding expectations, the delivery speed is very fast, the packaging is very careful and strict, and a very satisfactory shopping.
Very realistic, exquisite and small, really cute. Fine materials, fine workmanship, reliable quality and unique design. I like this kind of bird very much.
Cute and lovely
It's cute, hahaha. A graduation gift for a friend is cool.
Lovely design, flawless workmanship.
The bird is very cute. I met the bird I hooked
The bird is cute, a little flawed, and there are depressions in its wings, but it's okay overall.
It's cute and beautiful.
It's quite cute, with a little bit of face value. It may be like a master. I like gadgets that correct cocoa and love.
Good quality and low price are worth buying and repurchasing if necessary.
Strong stability, quite cute.
My sister likes it.
It was originally given to my boyfriend because some things were left to myself. It was great.
The bird's nest is as straight as a tree, not as self-made.
Great love is good, beautiful and beautiful. You can buy decorations. It's very good. You can use it as a gift.
So cute. Oh, my God.
It's of good quality, especially suitable for the car, and the color is as perfect as the interior.
Looking at the lovely smell, naturally raise three different smells, two or three drops a day to expand the fragrance, and at the end of the day, it would be nice if the price of the fragrance could be cheaper. Hee hee, you can buy more packages and deliver quickly.
The quality is very good, which is completely consistent with the seller's description. I really like it. The delivery speed is completely beyond expectations. The packaging is very careful and strict. The logistics company has a good service attitude, a fast movement speed and a satisfactory shopping quality. I hope more friends will trust it.
I have received the logistics, and the things are very beautiful soon. The big love slowly raises the taste, and it is also very good to recommend sandalwood-flavored aromatherapy. The customer service is also very polite. It is worth the money. It is recommended to buy big love, big love and big love.
I like this fragrant wood very much, and I think the wooden things are very advanced and low-key. Because of this link, I can only buy one essential oil at a time, and I bought another bottle at another link. Try both flavors.
It's a little smaller than I thought. It's very delicate and cute. Hahahaha. I like adding two drops of essential oil to expand the fragrance. It's also very good. I like to place more orders in every room.
Concise, practical, excellent experience, exceeding expectations, very satisfied and worth recommending.
It's in my heart. Take a deep breath. Breathing is comfortable and relieving stress is better than the smell of perfume.
The fragrance expander receives it and smells good. There is a round box under it to avoid getting too much essential oil on the table. The smell of essential oil is very elegant, which makes people feel better next time.
The package is well-packaged, the smell is fragrant, I like it very much, and the non-slip mat is also very big, which is much better than the one bought next door. The taste of tea is deep and fragrant, and it smells very comfortable. The wood in my hand is also very textured, and I like big love and big love.
It's a great little thing, and the effect of spreading incense wood is also very good. It's not particularly strong, and the fragrance slowly evaporates. The little thing doesn't look good, and the range of spreading incense is not large.
Free-growing stickers are good for leaking wood and expanding fragrance, which is better than my car aromatherapy bag. Strangely, this sticky wood sticks to my hands and I don't know what it is used to.
It's great. Take a good look at it. I have my own essential oil dripping on it. It's great. It's great to buy this kind of scented wood for the first time. Love it.
It's very nice, especially beautiful. The fragrance will not be very strong. It's also very fragrant and beautiful to use wood directly. I like it.
It's not as big as I thought. A small lovely piece of wood can be placed at will according to your own preferences. Everyone's estimation is different. The matching essential oil aromatherapy is also very good. It smells very fresh and feels good when you put it in the doorway and enter the door.
Daai bought one in the dormitory. The quality of this product is very good, which is exactly the same as the seller's description. The workmanship is fine, the material is comfortable and very satisfied. 2 The logistics speed is super fast, the packaging is careful, and the product is intact and very worth buying. 3 This product is very practical and convenient to use. 4 The seller's service atti…
I like this fragrant wood very much. I bought Muxi Zen tea for the second time. It tastes delicious and smells fresh and elegant. I like it.
It tastes good, smells good, especially likes exquisite shopping. It's good, good, good, and the store is patient in guiding how to install logistics. The service attitude is very good. I wish the store will continue to patronize next time and give a five-star good comment. The delivery speed is fast, the packaging is also very good, and the customer service responds quickly. The most important t…
It's a little smaller than I thought. It's very delicate and cute. Hahahaha. I like adding two drops of essential oil to expand the fragrance. It's also very good. I like to place more orders in every room.
It's a beautiful gadget. It's already in the toilet. You can put that stick to expand fragrance at will. I feel that the perfume you usually buy doesn't smell good.
Good quality and low price are OK. There are too many discounts compared with physical stores. Baby is great. It is the style you want. It arrives soon. Thank you for your service. After receiving the goods, you tried it. It is very good. The quality is very good. It deserves five-star praise.
Very high-grade fragrance, subtle fragrance, very emotional. Play a song that is smoky in Europe and America, and you can drink a glass of tap water. It feels like 3,000 Amman per capita, hahaha.
In the case that my daily consumables inventory is insufficient, the rapid delivery of goods and logistics is also very powerful. It is very expensive to praise such high efficiency. Fortunately, the merchants have made great efforts in packaging, not only with thick foam pads, but also with solid shells. Thank you very much for your safe arrival.
I finally got what I was looking forward to when I rubbed my hands, and I couldn't stop feeling that it was good. I will give praise to the baby. The quality of the product is very good, which is basically the same as that described on the page. The seller's customer service attitude is very good from beginning to end, and the express delivery speed is super fast.
It is very easy to install and put on the porch shoe cabinet, which is especially beautiful. The workmanship is very delicate, and the wood has no cheap feeling and no burr at all. I am very satisfied.
Fragrant wood decoration is beautiful and elegant, natural aroma is pleasant, and the home atmosphere is enhanced. It is highly recommended that the seller provide thoughtful service, deliver goods quickly and satisfy the shopping experience.
I like this fragrant smell very much. It's very good on the porch. It smells good.
It tastes good, smells faint and fragrant, and it is very good at school because there are boys with smelly feet and no ventilation in winter, which will stink. It will not stink if it is here. Cool.
It is especially good to make pure wood and put it in the car as a decoration. It is also practical to drop the fragrance of essential oil to keep it particularly lasting.
I didn't expect it to arrive so soon. The size was just right. The boss had a good attitude and was very happy. The shopkeeper's service attitude was really good. The delivery was very fast, and the quality of the baby was quite good. I like it very much. Thank you for your love, love and love.
Very, very, very good handicrafts are very good.
Baby, it's really good. There's no difference between it and the picture. It's really worth the money and cheap.
This fragrant wood is very fragrant. I dropped sweet orange essential oil and prepared it for the car. I also prepared mint essential oil. I can order two drops to wake up in case I fall asleep while driving.
Logistics visited several places very quickly before choosing this one. The smell is very satisfactory and delicious. The taste I like is not too strong and strong. Just drop the essential oil on the batten for convenience.
Great. It happens that the room smells bad. After putting this on, I will buy a few bottles of essential oil immediately after the evaluation. I don't know if there are any large bottles of essential oil. I am very satisfied with it, and I rarely make such patient comments. The five-star praise must have a high style, a good smell and a strong tea taste.
The things are very good, just like the seller said. The customer service lady is also very enthusiastic and polite, and then I also read the things very well. It's really solid wood and very enjoyable.
Beautiful aromatherapy in the room, very textured, very comfortable, very mild and of good quality, delivered quickly and packaged.
I really feel that the value for money, reliable quality and unique design make people fondle it. The seller delivers goods quickly, the logistics tracking is in place, and the service attitude is also commendable. Patience and meticulous five-star praise are worth recommending.
It looks particularly classy and literary, and then the fragrance lasts for a long time. The whole bed is full of fragrance and it's so cheap.
The small one is exquisite, which can be used as a decoration and a good aromatherapy. The wood design is exquisite and the fragrance is quite lasting. It costs a little money to enhance happiness.
It's really good. The whole person is in a much better mood. This Zen fragrance smells really good.
It smells good and spreads quickly. It is very suitable to put one in the porch and one in the bathroom. It is really OK and will continue to buy back.
The price/performance ratio is relatively high, and the quality of nice is very good, just as satisfactory as that in the picture. The price is very affordable, and the quality is unambiguous.
After receiving the goods, I found that the packaging was very good and meticulous, and the quality of the goods was also very good. The customer service had a good attitude of answering questions, and the delivery speed was fast. For this price, it was worth buying and giving five-star praise.
The small perfume is too delicate. The more you look at it, the more you like it. The quality of pure wood is particularly good, the workmanship is very fine, and you can rest assured to place an order.
It's exquisite color matching and innovative decoration. It can be scented for two days, and it still smells.
I got it for a while, and the weight was really light and the quality was good, which was basically consistent with the description of the seller's shop. There was no problem, and the cost performance was quite high. At the same price, it was very cost-effective, and the seller's delivery speed was also very careful and strict, and the logistics company's delivery speed was also very fast. It can…
It's a good thing. It's made of fine wood. It's been used for a few days. It smells good. Buy it back after you run out of essential oil. It's recommended to buy it.
When I asked whether the material of the goods was environmentally friendly, the merchant immediately gave a detailed and accurate answer, which solved my concerns. Such a service is commendable.
The fragrance expander is very beautiful. It is exquisite on the desk, car and bedside table, which is worth recommending.
It's more exquisite than I expected. The wood has no burr. It's very convenient to design and install. I also like the blue wind chimes.
What a lovely box. I like the aroma very much.
It's really nice to put it in the car. The perfume that you don't usually use is just used to spray it on the car.
The taste is good and the face value is quite high. These small wooden blocks inside can be placed by themselves, which makes people look in a good mood.
It's really good. It can disperse fragrance and cultivate sentiment if you put it on the bed or in the study.
Lovely little incense is in a good mood when you sit down in the office. At first, it tastes strong when you drip it, just spread it a little, and it is light and comfortable.
I poured my own perfume into it and waited for it to evaporate slowly. I bought two, one room and one car, perfect.
Very textured fragrance is very good with the wooden center console in the car, and I like a successful shopping without pungent smell.
It's easy to use, and it lasts longer than other scented wood, and it lasts longer than a single scented wood.
Very nice and cute. Installation is difficult. Installation is simple. Design is good. There is no odor in the odor situation.
The quality of underwear is very good. It's really great. It doesn't irritate children when you wear it comfortably and properly. The old people especially like to eat it. It doesn't wash the ball at all. It's also very clean. Children especially like to eat it. The size standard is good. It doesn't touch the cup and hold makeup for a long time. It's also very smooth and the hair is not oily. Sen…
Good, good, round, full, smooth, very textured, dripping essential oil on the desk immediately smells good.
Fragrant wood is very small and does not take up space. It is good to drip essential oil into the game immediately. It is worth buying back and recommending. It is good to buy essential oil separately.
It tastes good, and this tall one is too suitable for the car. The main reason is that the taste is not pungent, especially after the adjustment.
This Muxi Tea Zen has a strong smell of tea and a good shape. It is also good to send a non-slip rubber pad.
Generally speaking, it is really good, and the service attitude of customer service is also great. I will reply to the message almost immediately, and I really recommend it for the best value.
The little one is very cute, and it smells like wood when it doesn't drip aromatherapy oil. I like it very much, and it doesn't smell cheap when it is dripped. It doesn't smoke wood when it is placed on the bed. The smell of Zen tea is very helpful for sleep.
High technology level, exquisite and attractive quality, high-grade aromatherapy tastes very good, not that kind of cheap fragrance, full of fragrance and beautiful shape.
It's very high. I put it in the car, which is especially beautiful. It has a little smell of wood.
After decoration, it looks really good. After adding sesame oil, the taste range is relatively small, and overall it is satisfactory.
It has a lovely texture and is placed on the porch. The essential oil with heavy fragrance is chosen to enter the door. It has a light and pleasant taste. It is recommended to recommend it.
It's good. It's good to stay fragrant.
The volatilization effect is good, and the wood is polished or not.
It's very high-grade. It's used to put it in the car for aromatherapy. The sense of high-grade suddenly came up with great love.
The baby received an affordable price, and the quality was really good. This online shopping is my most satisfactory time. It is really worth the money to buy such a good baby at this price, which is exactly the same as the seller's description. When it was received, the package was completely packaged without any damage, and the logistics was very satisfied with this shopping soon. If necessary,…
No matter the material or workmanship, it exceeds the expected value, and it looks good to wear. The seller's delivery is also much earlier than expected. I will buy it again. I won't regret it. All five points.
It's worth buying. It's beautiful. It looks good in the car, and it smells a little fragrant. It looks comfortable and good. It's worth buying.
It is possible that natural wood works fine and smells good.
Great, I finally found one I like, then put it in the bedroom and smile.
The goods I want not only have good quality, but also perform well in function. I am very satisfied with this perfect quality. I am very satisfied with this perfect quality and excellent function. I am very satisfied with this perfect quality and excellent function.
Finally, I received the baby I needed. The goods are very good, the price is beautiful and the goods are cheap. Thank you. To be honest, I am very satisfied with this shopping. I will answer questions quickly. Oh, the baby is exactly what I need. When I received it, the package was complete. After opening it, I was surprised that the baby was even better than I expected. I had to give a thumbs-up…
The taste of my own combination is good, and the quality is guaranteed, but the color will be darker when I coat the wood with oil.
Unique shape and good texture, very suitable for home interior decoration.
I really like it very much and support the seller whose quality is very good and exactly the same as that described by the seller. Thank you. My colleagues all like it. Come back next time. Oh, the quality is very good and the quality is guaranteed. A lot of friends see me and want to buy it. I have recommended it.
Good-looking, you can combine them freely. I bought two and put them in the car. I want to buy another one and put it at home.
The logistics is super powerful, and the goods are received soon. The workmanship is exquisite, the texture is thick, the color is good, and the quality is good. The version design is good and the temperament is super satisfactory.
Good-looking is the feeling I want. When I first got on the bus, I would smell the fragrance and get used to it for a long time
Very good, very fragrant, fast and cost-effective
The installation difficulty is simple, and the dormitory bedroom can be made of craft level logs, which is very beautiful.
I put a little perfume in my room, but it is still very fragrant. The smell is not very strong, but it is slowly emitted, which is worth buying and plays a decorative role.
Tea has a strong smell, and I hope to find a product with fine workmanship and good quality for a long time. Finally, I met it, and its quality is so good that it fits my expectations perfectly.
I really like it very much. I support it very much. The quality is very good, which is exactly the same as the seller's description. I am very satisfied. I really like a shopping trip that completely exceeds expectations, the delivery speed is very fast, the packaging is very careful and strict, the logistics company has a good service attitude, and the delivery speed is very fast and satisfactor…
Long-lasting fragrance, fine workmanship, unique and beautiful design, and excellent value for money.
I chose my favorite fragrance and put it in the car for a long time. It's safe and cool to smell it when I get on the bus.
Things are special, ins, wind, smile, smile and like it very much. I have to spray it with perfume every day, and I like it very much.
The essential oil tastes good, and the wood looks good.
Small and exquisite, the shape inside is casually placed with the faint smell of the valley wind chimes bought.
The appearance and description of the activities bought are consistent, and the beautiful and practical materials feel good and well received.
I am very satisfied with the receipt of the goods. It is really a super good seller who takes pains to answer questions carefully and carefully. The key is that the goods are good and the goods are delivered very quickly. The packaging is careful and trustworthy.
The product has been received with complete package and essential oil, and the quality is good.
Logistics is quickly packaged, a small ornament is very delicate, and the smell of essential oil is very elegant, which makes people feel comfortable.
I am so satisfied with this shopping. The goods are cost-effective, the quality is excellent, the logistics is efficient, the business service is intimate and worry-free after sale, and the logistics and products are good. I am so satisfied with this shopping. The goods are cost-effective, the quality is excellent, the logistics is efficient, and the business service is intimate and worry-free.
The installation is difficult and simple. The level of craftsmanship in the bedroom and living room is lovely. The smell of wood has no smell. The smell is good. The design is lovely. I like to see it. I like to see it.
Good smell, advanced feeling, full of cool
The fragrance is very fragrant, which is very suitable for the office. I like it very much.
I really like that the whole station is fragrant every day. I love it too much and it's not strong. I'll buy it back at home next time.
Yes, I just poured the perfume in. Smile, smile.
Very good incense. It's made of wood.
It tastes good, smells good, and loves it very much.
The design is unique, and the essential oil will give off a faint fragrance when dripping.
It looks good and smells good, one in the house, one in the car.
The appearance is clean and beautiful, the workmanship is very good, and no flaws are found. Personally, the size is also quite suitable. I have been looking for this big love for a long time.
No-man's land, the rose tastes elegant, and the walnut fragrance-expanding box is graded and put in the car or bedroom.
The fragrance expander made of walnut logs is very handmade and unique. It doesn't violate the style in the car. Sandalwood fragrance tastes good and smells good. Good choice. I hope it will last longer.
Logistics is fast, baby. It's exquisite. Essential oil smells good. It's classy in the car.
This aromatherapy ornament has outstanding performance in both design and experience, which is worth recommending.
Very good products are put in the car and used in a retro way.
Things look good, and the effect is good.
It tastes light and smells good. Put it in the porch. Oh, it's comfortable to smile every time you pass by.
Put an aromatherapy in a new computer sea view room, and then there will be fragrance floating out. Cool.
I bought it specially to put my six god things. They are small, exquisite and beautiful. They look very classy at home.
The product received a very good fragrance with wood, and the essential oil is also very good. It is a very good choice to put it at home as aromatherapy and decoration.
I have been buying this activity here at a beautiful price, fast delivery and good quality. It is genuine.
The essential oil received the package, which is exquisite, fragrant and delicious. The use effect is also very good, the seller's service is also very good, and the delivery speed is also very fast and very satisfactory.
Very delicate packaging is also very good, and it will last for a long time in a small area in the dormitory.
Very satisfied with a shopping service, good delivery, and fast logistics. After receiving it, the baby likes to buy it with peace of mind and use it with peace of mind.
The fragrance is still very satisfactory, and the style is also beautiful. It is very good to be a small table piece, and the fragrance will not be pungent and praised.
Smells good. Wood just likes it. It's good in the car. It's not afraid of problems in summer.
Yan value control looks good and tastes good, and the essential oil smells good.
Small and lovely, good workmanship, and good smell of sandalwood in hidden mountains, which belongs to Leng Xiang type.
The quality of the finished product is very good. The peach hair clasp is affordable and worth buying.
Ok, a hair clasp, a peach wooden sword, love is perfect, and it's not bad after half a day.
I made two tools in one day, and I have to be patient to give them to my girlfriend and mother.
Hairpins are very good, and it is easy to get started when my girlfriend likes to do them. Generally, three hours is enough, and it is not difficult to wear gloves.
I took it home and immediately started to make tools. It was very complete and efficient. The first hairpin I made was still rough. Make persistent efforts.
Received the baby, the quality is very good, the soft mahogany is also better, and you can make two tools for cutting wood. It is also very complete and very good, and your favorite friends can rest assured.
The wood materials are very high quality, and the hairpins carved in three hours are very beautiful, and they will be bought back very well in the future. Smile.
A very good set of tools was bought to make a hairpin for my wife and matched with other 520 gifts for her.
Praise is simple, do a good job for three hours, suggest buying logistics, and do it quickly. It's really nice.
I made two beautiful girlfriends and loved them. Come and make one for your girlfriend and good friend.
I unpacked the goods the first time I received them, and felt that the quality was still good, which was consistent with the seller's description. I was very satisfied with the delivery speed, and the logistics company had a good service attitude and a fast delivery speed. Generally speaking, this was a very satisfactory shopping.
It feels good to meet expectations, and I should consider buying again.
Very good. You can give it to your friends after you do it.
When things arrive, a very, very good commodity will be started immediately, and it will be made tonight. It is also very good and video teaching. Every hair clasp has a teaching video stick and a smile.
This hairpin is really beautiful. I gave it to my girlfriend. She really likes to wear it with fine workmanship and unique design. It looks extraordinary in temperament and good in quality. It won't scratch her scalp. I made it myself.
The quality is super good, the explanation video is also easy to understand, and the tools are complete.
If the drawings are clearly made, it is recommended that you buy better tools, otherwise it will be quite difficult for beginners to operate.
Wood is brittle, a piece of practice and a finished product.
The quality is very good, the logistics is very fast, the tools are complete, the peach flavor is very strong, and there are many varieties of things. Thank you, boss.
It's good. It's good. It's received great love.
The tools are complete, which is really very favorable. The things made by yourself are more meaningful, memorable and meaningful for preservation. I hope the wood is good, too.
It's very good and convenient to make, and it was made in an afternoon. My girlfriend likes it very much.
It's good. This tassel is broken. Big love, big love, big love.
Great. Let's start polishing our hairpins.
The hair clasp made by myself is very meaningful and can be given to others.
It's good. I made two pieces of wood and gave them to my roommate and one expectation.
Things are neat, ebony is very weighty.
This wood is too hard. It's better to cut it with mahogany for the first time. I've been cutting it with a knife for six hours, and it's like this. wallpaper knife took it apart and there's a blade in it.
It works well. This is the finished product.
The production is very simple, and the people who made it like it very much, mainly made it by themselves, which is memorable.
The effect is very good and the process is very happy.
It's really nice to stay up late and finish the liver. The cool tools and wood are quite good. I chose a simple one without punching holes
With these tools, it's much faster than usual. I'll come back for the second batch with great love.
No matter the material or workmanship, it exceeds the expected value, and it looks good to wear. The seller's delivery is also much earlier than expected. I will buy it again. I won't regret it. All five points.
This hairpin is really beautiful. I gave it to my girlfriend. She really likes to wear it with fine workmanship and unique design. It looks extraordinary in temperament and good in quality. It won't scratch her scalp. I made it myself.
Well-equipped and of good quality, it's good to buy a hair clasp for labor class.
It's pretty good to make
Peach hair clasp is delicate in texture, which means auspicious, beautiful and practical, and is deeply loved.
It's really nice to personally make a hairpin for my girlfriend so that I can go to Syria to fight.
The tools are particularly well received and there are tutorials.
The finished product works well, which tests patience.
It's already done.
The gentleness of life will always run into your arms. The handwork is very good. You can drink it when it is good.
This hairpin is really beautiful. I gave it to my girlfriend. She really likes to wear it with fine workmanship and unique design. It looks extraordinary in temperament and good in quality. It won't scratch her scalp. I made it myself.
The wood is good. It's used to make hairpins, and the patterns are also good. There are many styles.
You can make two, one for your wife and one for your lover.
The wood is very good. I've finished handing in my homework. I'll take a picture when the homework is handed out
It's really nice to get it out, and the wood is also very good. It's recommended to buy it at a good price.
I bought it myself to make it. It's beautiful. It's smooth and smooth. I love to do it easily. I didn't scratch my hand once.
It's good. It took more than two hours to finish.
Not bad, not bad. The tools are all independent diy for my girlfriend.
The goods are good, and there are discounts. You can rest assured that you can save money and buy them. Don't hesitate. The quality is very good. When you receive the goods, you will open them as soon as possible. They are very good and satisfied, and you will buy them back.
The box for packing hairpins is beautiful and the tools are easy to use.
Very satisfied, and gloves are very intimate and detailed. All tools are available. A very satisfactory shopping trip. Let's rush.
The quality of wood is very good, and it is also sincere to give it away. Ebony is very hard and durable.
Great, two hours to finish, simple, the most important thing is the mind.
It's very useful to improve the relationship between couples in one night. My girlfriend loves me more.
It's good. I made a simple model for about two hours
There is nothing to say about this handmade product. The details are handled properly, the quality is excellent, the seller's service is very thoughtful, and the delivery is fast and very satisfactory.
Make your own design first, and then give it to him when you have a girlfriend.
The quality is very good, the logistics is very fast, the tools are complete, and there are many varieties of things with special peach flavor, so I am going to surprise my girlfriend.
Things have been received, feel good, materials are solid, quality is very good, and there is basically no problem in normal use. It's good as expected, and it's all beautiful and satisfactory. I immediately opened it and looked at it. It's very good, the quality is super good, and the value is high. Recommended recommendation.
The props are complete, the drawings are clear, the service attitude is very good, and the tools are particularly complete and detailed.
Very good, sisters with little strength. Choose carefully. I have already developed biceps brachii. Smile is good in a word.
It's very good. Go straight to the angle grinder and get ahhh for an hour.
It's very good to use. It's very comfortable to use. It's also very reliable to install the old brand. The color is also very good. The favorite color is really exquisite. Every place is very elegant and really satisfying.
The first time I received the goods, the quality of unpacking was very good, which was consistent with the seller's description and completely exceeded my expectations. The packaging was very careful and strict. Generally speaking, this is a very satisfactory shopping. Thank you to the seller.
Yes, novices suggest that mahogany is softer and easier to use, and there are plenty of tools to get started.
Just doing the activity is much cheaper, and the cost performance is very high. It's really cost-effective. I really like a shopping trip that completely exceeds expectations, and the delivery speed is very fast, the packaging is very careful and strict, and the delivery speed is very fast and satisfactory.
Doing it yourself is good.
It's not as difficult as usual. It takes three or four hours to make one with your own hands, which is quite meaningful.
It's for my girlfriend. She's so touched and loves it.
It feels good. It's for the Chinese teacher.
The packaging is in place, the things are very good, and the effect is also very good. My girlfriend likes it very much
It's ok. The first rosewood is ruined.
Not bad. I finally got it out
She likes it very much.
The mahogany board is really beautiful, and its texture makes people feel relaxed, simple and elegant. Using it to decorate your home will definitely make your life better.
It's beautiful. I also carved my last name, and this wood is also beautiful and easy to use
The quality is very good, which is exactly the same as that described by the seller. I am very satisfied with it. I really like it. The delivery speed is completely beyond expectations. The packaging is very careful and strict. The service attitude of the logistics company is very good. The delivery speed is very fast and the satisfactory one-time purchase quality is very good. I hope more friend…
Wood is very OK and affordable.
A pack of things is still wondering how to do it. I think the plan is printed on the board
Look at me, haha, after sawing for half an hour, someone can't stand it. It took more than an hour to make a big love with a chainsaw.
The video explanation is very careful and cost-effective. Nice wood.
It looks good after grinding, hahahahahahaha.
I'm going to make it for my girlfriend
After polishing for more than ten days, it feels worthwhile to finally polish it like this.
My girlfriend likes it very much.
The wood is strong and smiling.
It's good. It's a good thing. I'm not familiar with it for the first time. Use sandpaper to polish it. The final effect is good. Smile, smile, smile.
Yes, it can be very, very, very good. The operation is simple and easy to get started, and the finished product is super OK.
A board made two big loves, big loves and big loves.
Very good. It's easy to send your girlfriend by yourself. The color is simple with mahogany design.
The package is intact and is being made. The mahogany I want is not the other one. We'll see the result when it's finished.
Very good. I'm very satisfied with the tutorial. It's very detailed. Love, love, love, love. I suggest buying it.
The craft is very good. It's economical and practical to grind the hairpins.
Complete tools and convenient use.
No matter the material or workmanship, it exceeds the expected value, and it looks good to wear. The seller's delivery is also much earlier than expected. I will buy it again. I won't regret it. All five points.
The wood is quite formal, the service attitude is super good, but my hands are clumsy
The wood is good, and it's still being made, so you can love it.
It's really good. I recommend novices to do it.
Very beautiful, big love, big love, big love, big love, big love
Haha, my painting is so ugly
This hairpin is really beautiful. I gave it to my girlfriend. She really likes to wear it with fine workmanship and unique design. It looks extraordinary in temperament and good in quality. It won't scratch her scalp. I made it myself.
On the whole, this product is a good choice. The overall shape is very simple, and the atmospheric material feels very good. The materials are very good, and the size is also suitable.
Good, good, even I can do it. Cool, cool.
The tutorial is very detailed, the tools are complete, and it took two days to make it. It's very beautiful, and my girlfriend likes it very much.
Hairpins are easy to make. Smile with a sense of accomplishment.
Simple and easy to do is suitable for girlfriends.
The hair clasp is very beautiful, and the wall crack is recommended in 2 hours.
Color matching is very beautiful. It looks quite advanced. There are reference books, great love and hard wood. It takes effort.
It's good, and it's easy to make. It's a gift for my friend.
Self-study finished product love
Full of sense of accomplishment
The wood is solid.
The result of a night self-study is very good.
Complete tools, good wood texture, long delivery time, intimate package items, and many necessary materials.
I've already done the second one, which is very interesting.
Everything is so complete, I'm ready to try it, and I like the style of hair clasp.
Nice wood. It's beautiful to make.
It's good and I sent the drawings
The quality is very good, completely exceeding expectations, the delivery speed is very fast, the packaging is very careful and strict, and a very satisfactory shopping.
The courier picked up in the afternoon took about three or four hours to form, and the kit was also very powerful.
The material is strong, feels good, and the logistics is fast and cost-effective. It is worth buying. The colors and styles that I really like are great.
Materials are complete, ebony is hard, it is difficult to operate mahogany, and the operation is better. The effect is very good, and mahogany can be done in a few hours.
Hairpins are very good, teaching is also good, big love, big love, big love.
It's great. It's really challenging and meaningful for me as a handicraft party. I can save it and give it to my girlfriend later, so I can buy more.
The board can be carved completely. Come again.
I'm satisfied with what I've done. The wood is strong.
With all the tools, Xiaobai can easily handle his girlfriend's love.
It's a test of hands-on ability, and it's also meaningful to do it.
It's good. Pay attention to the safety effect. The tutorial is very detailed.
It's very good. It's true. The mahogany tools are also complete, and it's easier to do than expected. You can buy them.
I just made half a big love and I'm already looking forward to it. I hope my girlfriend likes cool.
Very good. Smile, smile, smile. Well done. Others who gave it last time liked big love, big love, big love.
You should prepare a vise yourself.
I touched it in two days, and it felt good, one for my girlfriend and one for my mother.
Very good tools, comprehensive and detailed tutorials, suitable for making gifts by yourself on Tanabata.
The gift box is beautiful and the wood is good. You can really try it, and the tools are good.
Not bad. I've been fine for two days. I've finished grinding it
It's really practical and beautiful to carve.
It's really good for mom. The tools are complete.
The tutorial is very detailed, just throw it with your own heart and it will be OK. Very good.
On the whole, it is still very good. The store has a good service attitude and good quality, and there is no smell.
The process is rich, the experience needs patience, and it is very meaningful. The product quality is good and you can start with it.
The tools are quite complete and the gloves are very convenient to operate. They are really safe. Without the gloves, my hands might have been bleeding. Like it.
There is no problem with materials. It's the first time for a novice to recommend buying mahogany. Sandalwood is too hard, and complicated patterns need to be sawed. I don't need the knife and saw sent by an electric grinder. I also need a file. The small file he sent is not easy to use.
Baby, it's worth the money. I like it very much. It will come again next time. It's very, very good. There is no damage. The appearance is also good. Express delivery is really fast. The packaging is very good.
Complete tools, peach wood, good quality, hairpins, patterns and styles.
It's wonderful. Gifts for friends are especially beautiful.
It's easy to use. I suggest you buy one with power tools.
It's beautiful. It's already done. Cool
Wow, this is so easy to use. It's really good and cheap. I bought several comparisons. This one better be thick and not easy to break.
Great. Love it all in one afternoon.
Praise must be praised for the happiness of five dollars, hahahaha, and cut a small one with scraps.
Handmade diy hairpin is of good quality. Handmade details are handled well without burr. I am very satisfied with the seller's service and the delivery speed is fast.
I chose three models, made some changes myself, and I was quite satisfied. I felt good and others said yes.
It took nearly ten hours to get it ready. Fortunately, I bought four pieces of wood, and some of them were destroyed. After I finished, my hands became red for a long time, which was generally good.
I finally got what I was looking forward to when I rubbed my hands, and I couldn't stop feeling that it was good. I will give praise to the baby. The quality of the product is very good, which is basically the same as that described on the page. The seller's customer service attitude is very good from beginning to end, and the express delivery speed is super fast.
The tutorial is very detailed and very good-looking.
Quality assurance, diverse styles, excellent materials, and intimate customization. Grandma is very happy after three days of engraving.
I sent a lot of tools. They look good and look forward to a good finished product.
It's so boring to be at home during the summer vacation, just because my sister has always wanted to buy this to pass the time. I didn't expect that for my three-minute fever, I can start school at once. If I have patience, I can buy a recommendation.
I bought four for my best friend, and I have finished almost two. It's not easy, so I should pay attention to safety. That knife is quite easy to scratch.
The price is cheap and the quality is fairly fast. Give me a good comment. Online shopping is so fierce. I didn't expect the store's service to be so good. The goods are of good quality and low price. I thank you so much for finally finding a good store. The service is good and the quality is good. I will buy it again next time.
Feel good, wear comfortable materials, thick workmanship, fine workmanship, fine design, unique carving, fine style, novel style, good gifts, high quality materials, excellent fashion, wild colors and bright colors.
Baby, I got it. Good quality, good price and great value for money.
It's almost done. Very good.
Very good, the goods have been received, the packaging is very good, the logistics is very fast, the customer service attitude is very positive, and the questions are answered in time. Generally speaking, I am very satisfied.
Feel good, there are many styles to choose from, and the material is thick.
It's simple. It'll only take half an hour.
Great. It's real mahogany.
The video tutorial with complete tools is also very good.
Make it and show it to the family. If it looks ordinary, hang it with a five-star
I took bilibili and saw others handcraft for hours. I worked from 10: 00 in the morning to 8: 00 in the evening
Well-equipped, the merchant also sent gloves intimately, customized and intimate, with excellent materials and high quality.
Things are quite complete, logistics is also very fast, and the overall feeling is very good. Let's review it after it is completed.
I bought four pieces of mahogany, and I have already made two pieces. I have given them to the teacher. This color looks good after polishing, and it can also be used in ordinary times. The styles are very beautiful, and the simple models are very suitable for the disabled party. This is a very thoughtful gift.
The color is very positive and the appearance is smooth.
It's good to finish in 4 hours.
It's hard to grind. Get ready to stay beautiful.
I feel that it will be great and fulfilling to make it myself. Haha, I am looking forward to the day when I make it. Oh, cool.
The recommended purchase with strong hands-on ability is very fun and has a great sense of accomplishment after it is made.
The wood is smooth with drawings and gift boxes.
Very nice, after you finish sending it to your friends.
Customization is very intimate, excellent materials, diverse styles, comfortable tools, elegant and exquisite craftsmanship, unique love, love and love.
The mahogany board is very regular, the tools are complete, and the pre-treatment is very good. It is suitable for DIY production, and it is also equipped with a variety of choices of hair pin patterns.
Everything comes to him who waits. Finally, friends who like and want to be friends can try.
It's nice to land successfully after five hours. Smile, smile.
Still working hard, more wood can be made into a small sword, and logistics will be fast.
It's genuine and it's good as a birthday present.
It's easy to get. I carved it myself in an hour
The ancient style is rich, customized, intimate and diverse, and the materials are excellent.
Cut quickly with a knife, only roughly
Well-equipped, the merchant also sent gloves intimately, customized and intimate, with excellent materials and high quality.
Hihee hee designed by myself.
Handmade very well.
The effect was very good and gloves were given.
It has been done with good quality and good customer service attitude.
Baby, I got it. It's really great. The quality is really beyond words. I'm very satisfied, happy and happy
This is for a good friend. The gifts are very complete and a box is also given.
I'm very satisfied with the genuine product and will make it for my girlfriend right away.
I've already done it. Haha, it takes time and strength to grind it slowly. Do it slowly. Have fun. Heehee hee hee hee hee hee hee hee hee hee hee hee hee hee hee hee hee hee hee hee hee hee hee hee hee hee hee hee hee hee hee hee hee hee hee hee hee hee hee hee hee hee hee hee hee hee hee hee hee hee hee hee hee hee hee hee hee hee hee hee hee hee hee hee hee hee hee hee hee hee hee hee hee hee h…
There are a lot of things, and each one is exquisite, and he can't row a hand if he is a wood. He also gave a knife film and only four.
Yes, the tools are quite complete
The quality is very good, it feels convenient to use, and the weight is just right, so it won't be heavy in your hand.
I bought this tool to kill time when I was bored at home every day. It has many styles and styles.
The quality of the goods is particularly good and simple.
Very, very good goods are better than the shopkeepers who bought them only three times. They are very patient and detailed, and will come again if necessary.
It's fun, it's easy to use a great bite, and there's money left for tooth extraction. Let's start with eight.
Good material, good color and distribution of many tools.
I spent an afternoon with all the tools and limited technology, so I made a simple cool cool one at the end.
enormously successful
It worked.
I've already finished one. It's simple, interesting and can kill time.
All the accessories are here. I've made Bodhi rings before, but I don't have a grinder. I'd better buy another one, and I'd better buy another wood myself. This wood looks rough and weak, and sandalwood should be better. I'll try it cool after I've never used it. I'll do it first and show you the finished product, but I want to see the finished product. I may be happy when I finish it, and I may …
I've done so much so far. It's really a waste of time. Smile.
Various styles, excellent materials, exquisite and unique tools, complete wearing comfort, affordable and durable, exquisite craft design, novel colors and bright colors.
Exquisite, exquisite, exquisite and authentic.
Things are good, and there are discounts. You can rest assured that you can save money and buy them. Don't hesitate to exceed expectations. The quality is good and the workmanship is fine and satisfactory.
Good. I'm half done
The wood is very good, there are no cracks, and the color is very good.
There are nine kinds of patterns that can be made and taught. Oh, the tools are very complete, creative and affordable. That box of gift boxes is a little wrinkled. I think that oil is a little insufficient.
Done. Cool.
It's very good to make, and it's also very beautiful to make
It's good. It has to be good. It's great for me. It's easy to get and look good. There are tutorials.
There are quite a lot of tools
Complete tools, clear drawings, very good
The tools are all very good, and then your cost performance is also very high. There are four peach trees that are very strong and then very good. This thing is still very recommended to buy for my sister or someone I like. It is very good to make it yourself, and it still has certain implications.
The tools are not complete
It takes patience to do this. I like it very much after I finish it
make sense
Very good tools, diverse styles and comfortable to wear.
The material of things is very good and the hardness is very high, and the size of the drawings given is just right.
Very good. Girls love it. It's really good.
It takes a lot of effort, but it's fun
Nice and very comfortable shopping experience.
Good. There are free drawings to draw according to, and everything is complete
The tools are complete, the things are good, the colors are beautiful and the quality is good.
The tools are complete and the children like it very much.
I don't know if the tools sent by mahogany are really hard to use.
It's nice, the wood is hard, and I made two loves by the way.
The tools are very complete, unique in style and high in quality
Thick materials and great love
Yes, it is very practical
It was fun.
Feel good. It's genuine. Take your time.
Good. Test your patience.
It's genuine, and the boss really likes to wait for the finished product when he just took it and still has it.
Good workmanship, durability, firmness and wood.
Complete tools, good quality wood, great.
The material is very good, and I also sent tools and wax oil. Happy, happy, happy and happy.
The gift for my daughter-in-law was made in one day, and my hands were scratched.
Complete tools are recommended for everyone to buy.
The tools are very complete. It's meaningful to make birthday gifts for your girlfriends. It's most important to look good or not.
Customer service is very kind, and logistics can also be done.
Everything is complete and the material is good.
Girls think twice. My boys have done it for six hours with a set of tools. The tools are very simple. It is also important to have the advice of an angle grinder.
Half a night, half a miracle, great love, great love.
Very good. Oh, big love, big love, big love
The tool is not good, laborious and time-consuming. The knife is bent when it is engraved. I suggest buying a tool.
I'm so tired and sore.
The wood is great, the tools are easy to use and the overall experience is great.
