# Supplementary material for: Research on the development of Chaozhou woodcarving from the perspectives of grounded theory and biomechanics
Source: PLoS One. 2026 Feb 18;21(2):e0341450. doi: 10.1371/journal.pone.0341450 (PMC12915953; doi:10.1371/journal.pone.0341450)
Supplement: S5 File — (XLSX) [file pone.0341450.s005.xlsx]

## Sheet: raw data
A1	C1：C2	C1：C3	C11：C12	C11：C21	C11：C22	C11：C23	C11：C31	C11：C32	C11：C33	C11：C34	C12：C21	C12：C22	C12：C23	C12：C31	C12：C32	C12：C33	C12：C34	C21：C22	C21：C23	C21：C31	C21：C32	C21：C33	C21：C34	C22：C23	C22：C31	C22：C32	C22：C33	C22：C34
	3	1	3	5	4	1/2	2	6	2	1/3	2	1/4	1/3	1/4	3	2	2	1/6	1/3	1/3	2	1/3	1/2	1	2	2	1/3	1/3
	1/3	1/4	4	2	1	1/2	1	5	2	3	3	1/4	1/2	1/2	1/3	1/4	3	5	1/3	2	5	3	2	1/3	1/4	1	3	1/3
	5	7	1	5	3	5	4	3	5	6	3	5	4	3	3	2	1	5	4	3	3	3	1	3	3	5	3	5
	6	5	1/5	6	8	1	1	1/4	9	5	3	8	1	1	1/5	5	6	7	1	2	1/6	3	1	1/6	1/9	1/6	1/3	1/5
	1/5	5	5	5	7	4	5	7	5	6	4	5	5	4	4	5	6	4	1	2	3	2	3	2	3	2	3	2
	5	3	3	4	3	5	2	5	3	4	4	5	3	4	3	5	3	4	5	5	2	3	4	3	5	4	3	2
	1	2	5	6	3	4	3	4	3	4	3	3	4	3	4	5	5	5	6	6	5	5	6	5	6	6	6	5
	1	1/3	1/5	1	5	1	1	1/5	1/5	1	1/5	1/5	3	1	1	1	1	1/5	1/3	3	5	1/5	1	1/5	1/3	1/5	1	1
	8	8	9	6	5	9	7	5	5	7	6	9	9	7	9	7	8	9	8	9	8	8	8	9	8	7	7	7
mean	4.14286	4.42857	4.28571	4.44444	4.33333	4.14286	2.88889	5	4.25	4.5	3.5	5.83333	4.14286	3.28571	3.85714	4	3.88889	5.57143	4.16667	4	4.125	3.85714	3.25	3.83333	4.5	3.85714	3.71429	3.66667
A2	C4：C5	C41：C42	C41：C43	C41：C51	C41：C52	C41：C53	C42：C43	C42：C51	C42：C52	C42：C53	C43：C51	C43：C52	C43：C53	C51：C52	C51：C53
	1/2	1/6	1/4	1/2	1/8	1/7	2	3	1	3	3	1/4	2	1/5	1/3
	1	3	1/3	1	1	3	3	3	1	1	1/3	1	1	1/2	1/3
	7	7	5	5	4	4	5	5	3	3	4	5	5	5	5
	9	1/5	1	4	6	4	3	6	3	3	3	1	1	1	1
	3	2	5	3	2	5	6	6	6	6	4	5	5	4	5
	4	5	3	5	3	4	5	1	1	2	3	2	3	4	4
	6	2	2	2	3	5	2	1	3	6	1/2	1/2	1	2	3
	1	1	1	1	1/5	1/5	1	1	1/3	1/3	1/3	1/3	1/5	1/5	1/5
	9	9	9	9	8	9	8	8	8	8	8	8	7	8	7
mean	5	4.14286	3.71429	3.75	3.85714	4.85714	3.88889	3.77778	3.25	4	4.16667	3.66667	3.125	4	4.16667
A3	C6:C7	C61:C62	C61:C63	C61:C64	C61:C71	C61:C72	C61:C73	C62:C63	C62:C64	C62:C71	C62:C72	C62:C73	C63:C64	C63:C71	C63:C72	C63:C73	C64:C71	C64:C72	C64:C73	C71:C72	C71:C73
	4	1/6	3	3	3	1/5	1/3	4	2	2	1/5	1/5	1/5	1/6	1/6	1/6	2	3	1	1/3	1/3
	3	1	3	1/3	1/3	1/3	3	3	1/3	1/5	1/3	1/3	1/5	1/3	1/3	1/3	3	3	3	1	1
	3	4	3	3	5	1	2	5	5	3	3	3	4	4	1	7	3	5	4	3	4
	1	1/6	1/6	4	1	1	1/3	3	3	1	1	1	1/4	1/3	1/3	1/3	1/3	1/5	1/4	1	1
	4	5	5	6	5	6	4	6	5	6	6	6	3	3	7	5	5	6	5	5	5
	2	4	3	4	3	5	5	4	1	1/2	1	2	3	3	3	3	4	2	3	4	3
	3	2	3	2	3	2	3	3	2	3	4	4	5	5	6	3	3	4	3	2	2
	1	1	1	1	1	1	1	1/3	1/3	1/3	1	1	3	3	5	4	1	3	3	3	3
	8	9	8	8	6	8	7	7	8	7	8	9	7	8	8	8	9	7	8	8	8
mean	3.22222	3.71429	3.625	3.875	3.375	3.42857	3.57143	4.375	3.71429	3.66667	3.42857	3.71429	4.16667	4.33333	5	5	3.75	4.125	3.75	3.375	3.375
A4	C81:C82	C81:C83	C81:C84	C82:C83	C82:C84	C83:C84				A5	C91:C92	C91:C93	C91:C94	C91:C95	C92:C93	C92:C94	C92:C95	C93:C94	C94:C95
	4	4	1	1/5	1/4	1/4					3	4	4	6	3	3	2	5	1
	3	3	1	3	1	1/3					1	1	1	1	1	1	3	1	5
	3	3	3	3	5	3					5	3	3	1	3	4	4	3	3
	1	1/6	1/6	1/6	1/6	1/3					3	5	5	5	5	6	5	1	1
	5	4	6	4	4	4					5	4	5	6	6	5	5	6	5
	2	3	2	3	3	2					2	4	4	5	5	4	5	4	1
	3	3	2	3	4	5					4	4	5	3	2	3	3	3	4
	5	1	1	1	1	1					1	4	5	4	1	4	5	1	5
	8	8	8	8	8	8					9	9	9	8	8	8	8	7	9
mean	3.77778	3.625	3	3.57143	3.71429	3.83333				mean	3.66667	4.22222	4.55556	4.33333	3.77778	4.22222	4.44444	3.44444	3.77778
Criterion layer	A1:A2	A1:A3	A1:A4	A1:A5	A2:A3	A2:A4	A2:A5	A3:A4	A3:A5	A4:A5
	3	2	4	5	0.5	0.25	0.2	0.333333	0.25	0.333333
	2	3	5	4	0.333333	0.2	0.25	0.5	0.2	0.25
	4	3	2	6	0.333333	0.5	0.166667	0.25	0.333333	0.25
	5	4	3	7	0.25	0.333333	0.142857	0.2	0.25	0.2
	3	2	4	5	0.5	0.25	0.2	0.333333	0.25	0.333333
	2	3	5	4	0.333333	0.2	0.25	0.5	0.2	0.25
	4	3	2	6	0.333333	0.5	0.166667	0.25	0.333333	0.25
	5	4	3	7	0.25	0.333333	0.142857	0.2	0.25	0.2
	3	2	4	5	0.5	0.25	0.2	0.333333	0.25	0.333333
mean	3.44444	2.88889	3.55556	5.44444	0.37037	0.312963	0.191005	0.322222	0.257407	0.266667
	C1:C2	C1:C3	C1:C4	C1:C5	C1:C6	C1:C7	C1:C8	C1:C9	C2:C3	C2:C4	C2:C5	C2:C6	C2:C7	C2:C8	C2:C9	C3:C4	C3:C5	C3:C6	C3:C7	C3:C8	C3:C9	C4:C5	C4:C6	C4:C7	C4:C8	C4:C9	C5:C6	C5:C7	C5:C8	C5:C9	C6:C7	C6:C8	C6:C9	C7:C8	C7:C9	C8:C9
	3	4	2	5	6	7	8	9	1/4	1/2	1/5	1/6	1/7	1/8	1/9	2	1/5	1/6	1/7	1/8	1/9	1/2	1/6	1/7	1/8	1/9	1/5	1/6	1/7	1/8	1/9	1/6	1/7	1/8	1/9	1/7
	2	3	4	5	6	7	8	9	1/3	1/4	1/5	3	1/7	3	1/9	3	3	1/6	1/7	1/8	1/9	1/4	1/6	1/7	1/8	1/9	1/5	1/6	1/7	1/8	1/9	1/6	1/7	1/8	1/9	1/7
	4	2	3	6	7	8	9	5	2	1/3	1/6	4	5	2	4	3	1/6	1/7	1/8	1/9	1/5	1/3	1/7	1/8	1/9	1/6	1/7	1/8	1/9	1/5	1/6	1/7	1/8	1/9	1/7	1/8
	5	6	2	3	4	7	8	9	1/6	3	1/4	1/7	4	3	1/5	2	1/4	1/7	1/8	1/9	1/5	1/2	1/7	1/8	1/9	1/4	1/7	1/8	1/9	1/5	1/6	1/7	1/8	1/9	1/7	1/8
	3	4	5	2	6	7	8	9	1/4	1/5	2	5	1/7	1/8	1/9	4	2	1/6	1/7	1/8	1/9	5	1/6	1/7	1/8	1/9	1/2	1/6	1/7	1/8	1/9	1/6	1/7	1/8	1/9	1/7
	2	3	4	5	6	7	8	9	1/3	1/4	1/5	1/6	4	6	1/9	3	1/5	1/6	1/7	1/8	1/9	1/4	1/6	1/7	1/8	1/9	1/5	1/6	1/7	1/8	1/9	1/6	1/7	1/8	1/9	1/7
	4	2	3	6	7	8	9	5	2	1/3	1/6	1/7	1/8	1/9	5	3	1/6	1/7	1/8	1/9	1/5	1/3	1/7	1/8	1/9	1/6	1/7	1/8	1/9	1/5	1/6	1/7	1/8	1/9	1/7	1/8
	5	6	2	3	4	7	8	9	1/6	3	1/4	1/7	1/8	1/9	1/5	2	1/4	1/7	1/8	1/9	1/5	1/2	1/7	1/8	1/9	1/4	1/7	1/8	1/9	1/5	1/6	1/7	1/8	1/9	1/7	1/8
	3	4	2	5	6	7	8	9	1/4	1/2	1/5	1/6	1/7	1/8	1/9	2	1/5	1/6	1/7	1/8	1/9	1/2	1/6	1/7	1/8	1/9	1/5	1/6	1/7	1/8	1/9	1/6	1/7	1/8	1/9	1/7
	3.44444	3.77778	3	4.44444	5.77778	7.22222	8.22222	8.11111	2	3	2	4	4.33333	3.5	4.5	2.66667	2.5	#DIV/0!	#DIV/0!	#DIV/0!	#DIV/0!	5	#DIV/0!	#DIV/0!	#DIV/0!	#DIV/0!	#DIV/0!	#DIV/0!	#DIV/0!	#DIV/0!	#DIV/0!	#DIV/0!	#DIV/0!	#DIV/0!	#DIV/0!	#DIV/0!

## Sheet: matrix
	C11	C12	C21	C22	C23	C31	C32	C33	C34	product	Root Squared	W
C11	1	4.2	4.3	4.4	4.1	2.9	5.1	4.3	4.6	95312.3	3.57469	0.292865
C12	0.24	1	3.6	5.7	4.2	3.3	3.9	4.1	3.9	4256.62	2.53063	0.207328
C21	0.23	0.28	1	0.19	4.2	4.1	4	3.9	3.3	10.847	1.30327	0.106773
C22	0.23	0.18	5.3	1	3.9	4.6	3.8	3.8	3.7	210.314	1.81174	0.148431
C23	0.24	0.24	0.24	0.26	1	0.36	3.9	4.3	4.6	0.0998161	0.774105	0.0634203
C31	0.35	0.3	0.24	0.22	2.8	1	3.9	2.9	4.6	0.80761	0.976538	0.080005
C32	0.2	0.26	0.25	0.26	0.26	0.26	1	4.3	3.3	0.00324224	0.528965	0.0433367
C33	0.24	0.25	0.26	0.27	0.24	0.35	0.24	1	3.3	0.000280216	0.402974	0.0330145
C34	0.22	0.26	0.31	0.27	0.22	0.22	0.3	0.31	1	2.15501e-05	0.303036	0.0248269
												1
	C41	C42	C43	C51	C52	C53	product	Root Squared	W
C41	1	4	3.5	3.8	3.8	4.5	909.72	3.1128	0.394537
C42	0.25	1	3.7	3.6	3.3	4.2	46.1538	1.89395	0.240051
C43	0.29	0.27	1	4	3.5	3	3.2886	1.21946	0.154563
C51	0.26	0.28	0.25	1	4	4	0.2912	0.814139	0.103189
C52	0.26	0.3	0.29	0.25	1	3.6	0.020358	0.522544	0.0662306
C53	0.22	0.24	0.33	0.25	0.28	1	0.00121968	0.326869	0.0414296
									1
	C61	C62	C63	C64	C71	C72	C73	product	Root Squared	W
C61	1	3.71429	3.625	3.875	3.375	3.42857	3.57143	2156.17	5.14407	0.364139
C62	0.269231	1	4.375	3.71429	3.66667	3.42857	3.71429	204.286	3.29942	0.23356
C63	0.275862	0.228571	1	4.16667	4.33333	5	5	28.462	1.40573	0.099509
C64	0.258065	0.269231	0.24	1	3.75	4.125	3.75	0.967277	2.14703	0.151984
C71	0.296296	0.272727	0.230769	0.266667	1	3.375	3.375	0.0566434	0.719496	0.0509318
C72	0.291667	0.291667	0.2	0.242424	0.296296	1	0.22	0.000268861	0.969936	0.06866
C73	0.28	0.269231	0.2	0.266667	0.296296	4.54545	1	0.00541483	0.440967	0.0312153
										1
	C81	C82	C83	C84	product	Root Squared	W
C81	1	3.77778	3.625	3	41.0833	2.53172	0.503381
C82	0.264706	1	3.57143	3.71429	3.5114	1.3689	0.272176
C83	0.275862	0.28	1	3.83333	0.296092	0.737661	0.146668
C84	0.333333	0.269231	0.26087	1	0.0234114	0.391162	0.0777744
							1
	C91	C92	C93	C94	C95		product	Root Squared	W
C91	1	3.66667	4.22222	4.55556	4.33333		305.616	9.90444	0.486003
C92	0.272727	1	3.77778	4.22222	4.44444		19.3341	5.31879	0.260989
C93	0.236842	0.264706	1	3.44444	3.64		0.786037	1.61088	0.0790444
C94	0.219512	0.236842	0.290323	1	3.77778		0.057021	2.91456	0.143015
C95	0.230769	0.225	0.274725	0.264706	1		0.00377592	0.630725	0.0309492
									1
	A1	A2	A3	A4	A5		product	Root Squared	W
A1	1	2.5	3	2.8	3		63	2.29017	0.39597
A2	0.4	1	2	1.8	2		2.88	1.2356	0.213635
A3	0.33	0.5	1	0.9	1.2		0.1782	0.708242	0.122455
A4	0.36	0.56	1.11	1	2.5		0.55944	0.890329	0.153938
A5	0.33	0.5	0.83	0.91	1		0.124624	0.659357	0.114003
									1
	C1	C2	C3	C4	C5	C6	C7	C8	C9		product	Root Squared	W
C1	1	4.14286	4.42857	3.21	2.34	5.67	6.78	7.89	8.12		339414	4.11648	0.367385
C2	0.241379	1	1.23	1.45	1.67	1.89	2.4	2.34	2.56		19.5352	1.39131	0.124171
C3	0.225806	0.813008	1	1.12	1.34	1.56	1.78	2	2.23		3.41219	1.14611	0.102287
C4	0.311526	0.689655	0.892857	1	1.23	1.45	1.67	1.89	2.1		2.26767	1.09524	0.0977473
C5	0.42735	0.598802	0.746269	0.813008	1	1.12	1.34	1.56	1.78		0.647031	0.952778	0.0850331
C6	0.176367	0.529101	0.641026	0.689655	0.892857	1	1.12	1.34	1.56		0.0862367	0.761629	0.0679735
C7	0.147493	0.416667	0.561798	0.598802	0.746269	0.892857	1	1.12	1.34		0.0206739	0.649867	0.057999
C8	0.126743	0.42735	0.5	0.529101	0.641026	0.746269	0.892857	1	1.12		0.00685466	0.574849	0.0513039
C9	0.123153	0.390625	0.47619	0.47619	0.561798	0.641026	0.746269	0.892857	1		0.00261757	0.516535	0.0460995
													1

## Sheet: Sample Scoring Details
Expert ID	Sample 1	Sample 2	Sample 3	Sample 4	Sample 5	Sample 6	Sample 7	Sample 8	Sample 9	Sample 10	Sample 11	Sample 12	Sample 13	Sample 14	Sample 15
Expert 1	4	3	5	2	4	3	4	3	3	2	4	3	4	3	5
Expert 2	4	4	4	3	3	3	5	4	4	2	3	4	5	3	4
Expert 3	5	3	5	2	4	2	4	3	3	2	4	3	4	4	5
Expert 4	4	4	4	3	3	3	4	4	4	3	3	4	4	4	4
Expert 5	4	3	3	2	4	3	4	3	3	2	4	3	4	3	5
Expert 6	4	4	4	3	3	3	5	4	4	2	3	4	5	3	4
Expert 7	5	3	5	2	4	2	4	3	3	2	4	3	4	4	5
Expert 8	4	4	4	3	3	3	4	4	4	3	3	4	4	4	4
Expert 9	4	3	5	2	4	3	4	3	3	2	4	3	4	3	5
Expert 10	4	4	4	3	3	3	5	4	4	2	3	4	5	4	4
Expert 11	5	3	5	2	4	2	4	3	3	2	4	3	4	3	5
Expert 12	4	4	4	3	3	3	4	4	4	3	3	4	4	4	4
Expert 13	4	3	5	2	4	3	4	3	3	2	4	3	4	3	5
Expert 14	4	4	4	3	3	3	5	4	4	2	3	4	5	4	4
Expert 15	5	3	5	2	4	2	4	3	3	2	4	3	4	4	5
Expert 16	4	4	4	3	3	3	4	4	4	3	3	4	4	3	4
Expert 17	4	3	5	2	4	3	4	3	3	2	4	3	4	3	5
	4.23529	3.47059	4.41176	2.47059	3.52941	2.76471	4.23529	3.47059	3.47059	2.23529	3.52941	3.47059	4.23529	3.47059	4.52941
